# Supplementary material for: Differential binding and co-binding pattern of FOXA1 and FOXA3 and their relation to H3K4me3 in HepG2 cells revealed by ChIP-seq
Source: Genome Biol. 2009 Nov 17;10(11):R129. doi: 10.1186/gb-2009-10-11-r129 (PMC3091322; doi:10.1186/gb-2009-10-11-r129)
Supplement: Additional data file 2 — This file can be uploaded in the UCSC genome browser. [file gb-2009-10-11-r129-S2.BED]

track name="FOXA1" description="UU FOXA1 ChIP-seq regions" color=255,0,0
chr1	1049995	1050249	FOXA1_1	49
chr1	1326081	1326340	FOXA1_2	41
chr1	1689972	1690150	FOXA1_3	25
chr1	1755218	1755431	FOXA1_4	31
chr1	2153983	2154206	FOXA1_5	39
chr1	2497330	2497537	FOXA1_6	33
chr1	3144669	3144982	FOXA1_7	23
chr1	3902741	3903061	FOXA1_8	98
chr1	4670941	4671039	FOXA1_9	18
chr1	5413604	5413819	FOXA1_10	33
chr1	5931814	5932239	FOXA1_11	33
chr1	5938087	5938365	FOXA1_12	45
chr1	6222843	6223077	FOXA1_13	36
chr1	6395571	6395847	FOXA1_14	64
chr1	6565037	6565351	FOXA1_15	80
chr1	6805203	6805370	FOXA1_16	22
chr1	6892652	6892810	FOXA1_17	26
chr1	8009951	8010455	FOXA1_18	112
chr1	8023251	8023523	FOXA1_19	44
chr1	8043947	8044269	FOXA1_20	115
chr1	8066852	8067215	FOXA1_21	114
chr1	8077556	8077885	FOXA1_22	58
chr1	8099567	8099937	FOXA1_23	67
chr1	8103482	8104202	FOXA1_24	56
chr1	8137279	8137606	FOXA1_25	53
chr1	8138134	8138417	FOXA1_26	46
chr1	8152868	8153165	FOXA1_27	48
chr1	8164857	8165340	FOXA1_28	97
chr1	8172662	8173012	FOXA1_29	111
chr1	8177284	8177493	FOXA1_30	31
chr1	8182935	8183235	FOXA1_31	91
chr1	8194683	8195003	FOXA1_32	59
chr1	8241510	8242644	FOXA1_33	136
chr1	8546700	8546885	FOXA1_34	24
chr1	8554287	8554526	FOXA1_35	46
chr1	8626553	8626843	FOXA1_36	72
chr1	8652940	8653384	FOXA1_37	44
chr1	8684919	8685176	FOXA1_38	33
chr1	8694730	8695679	FOXA1_39	69
chr1	8722761	8723083	FOXA1_40	68
chr1	8724641	8725079	FOXA1_41	312
chr1	8862760	8863016	FOXA1_42	36
chr1	9095779	9096089	FOXA1_43	70
chr1	9154750	9155049	FOXA1_44	43
chr1	9176755	9177045	FOXA1_45	63
chr1	9314389	9314631	FOXA1_46	35
chr1	9417788	9418156	FOXA1_47	174
chr1	9419025	9419243	FOXA1_48	34
chr1	9421155	9421378	FOXA1_49	32
chr1	9520565	9520862	FOXA1_50	101
chr1	9532845	9533182	FOXA1_51	116
chr1	9536340	9536828	FOXA1_52	167
chr1	9542411	9542635	FOXA1_53	35
chr1	9896990	9897349	FOXA1_54	67
chr1	9912081	9912310	FOXA1_55	45
chr1	10038889	10039206	FOXA1_56	75
chr1	10151791	10152395	FOXA1_57	43
chr1	10153731	10154078	FOXA1_58	56
chr1	10421369	10421575	FOXA1_59	30
chr1	10472456	10472760	FOXA1_60	49
chr1	10582251	10582523	FOXA1_61	53
chr1	11252408	11252689	FOXA1_62	32
chr1	11654219	11654404	FOXA1_63	26
chr1	11825475	11825707	FOXA1_64	32
chr1	12338688	12338915	FOXA1_65	32
chr1	12363857	12364348	FOXA1_66	158
chr1	12384867	12385283	FOXA1_67	158
chr1	12388274	12388493	FOXA1_68	32
chr1	12436165	12436493	FOXA1_69	57
chr1	12510925	12511323	FOXA1_70	116
chr1	12512031	12512354	FOXA1_71	60
chr1	12532552	12532800	FOXA1_72	36
chr1	12586948	12587299	FOXA1_73	105
chr1	12597060	12597326	FOXA1_74	38
chr1	12598499	12598900	FOXA1_75	179
chr1	12601641	12601786	FOXA1_76	20
chr1	12637275	12637563	FOXA1_77	52
chr1	14734805	14734961	FOXA1_78	21
chr1	15151864	15152170	FOXA1_79	45
chr1	15344448	15344839	FOXA1_80	83
chr1	15388894	15389241	FOXA1_81	35
chr1	15484088	15484458	FOXA1_82	114
chr1	15567340	15567508	FOXA1_83	20
chr1	15804838	15805142	FOXA1_84	57
chr1	15815025	15815160	FOXA1_85	18
chr1	15817858	15818144	FOXA1_86	79
chr1	16031020	16031282	FOXA1_87	34
chr1	16203014	16203367	FOXA1_88	118
chr1	16320068	16320473	FOXA1_89	60
chr1	16343053	16343295	FOXA1_90	32
chr1	16363309	16363572	FOXA1_91	35
chr1	16566048	16566213	FOXA1_92	20
chr1	16713010	16713342	FOXA1_93	32
chr1	16807363	16807616	FOXA1_94	30
chr1	17697297	17697523	FOXA1_95	33
chr1	17716074	17716252	FOXA1_96	25
chr1	17780568	17780902	FOXA1_97	84
chr1	17791188	17791470	FOXA1_98	73
chr1	18663487	18663702	FOXA1_99	40
chr1	18840108	18840322	FOXA1_100	41
chr1	19148163	19148417	FOXA1_101	44
chr1	19187918	19188229	FOXA1_102	59
chr1	19338330	19338578	FOXA1_103	38
chr1	19422149	19422364	FOXA1_104	34
chr1	19469026	19469198	FOXA1_105	23
chr1	19608689	19609171	FOXA1_106	138
chr1	19611643	19612031	FOXA1_107	45
chr1	19624010	19624328	FOXA1_108	31
chr1	19624814	19625059	FOXA1_109	37
chr1	19626333	19626577	FOXA1_110	42
chr1	19629358	19629625	FOXA1_111	57
chr1	19635741	19636108	FOXA1_112	48
chr1	19644976	19645216	FOXA1_113	37
chr1	19746998	19747196	FOXA1_114	39
chr1	19818880	19819320	FOXA1_115	126
chr1	20174068	20174641	FOXA1_116	44
chr1	20186820	20187165	FOXA1_117	130
chr1	20382903	20383209	FOXA1_118	30
chr1	20449503	20449824	FOXA1_119	28
chr1	20983831	20984101	FOXA1_120	43
chr1	21095922	21096203	FOXA1_121	58
chr1	21221372	21221611	FOXA1_122	40
chr1	21450986	21451341	FOXA1_123	89
chr1	21475518	21475816	FOXA1_124	56
chr1	21518795	21518968	FOXA1_125	23
chr1	21537722	21538395	FOXA1_126	113
chr1	21822712	21822985	FOXA1_127	42
chr1	21904740	21904954	FOXA1_128	40
chr1	21975094	21975511	FOXA1_129	205
chr1	22172194	22172338	FOXA1_130	16
chr1	22547475	22547854	FOXA1_131	147
chr1	22611836	22612101	FOXA1_132	29
chr1	22613212	22613660	FOXA1_133	171
chr1	22649581	22650042	FOXA1_134	45
chr1	23239283	23239504	FOXA1_135	37
chr1	23314242	23314509	FOXA1_136	60
chr1	23386840	23387192	FOXA1_137	50
chr1	23422602	23422820	FOXA1_138	25
chr1	23576520	23576763	FOXA1_139	38
chr1	23658421	23658678	FOXA1_140	41
chr1	23678051	23678247	FOXA1_141	29
chr1	23761343	23761607	FOXA1_142	56
chr1	23763119	23763359	FOXA1_143	40
chr1	23926527	23926942	FOXA1_144	83
chr1	23964923	23965160	FOXA1_145	44
chr1	24217975	24218278	FOXA1_146	47
chr1	24220590	24220925	FOXA1_147	89
chr1	24313915	24314130	FOXA1_148	35
chr1	24740111	24740649	FOXA1_149	100
chr1	24758190	24758530	FOXA1_150	74
chr1	24767169	24767444	FOXA1_151	60
chr1	24902067	24902210	FOXA1_152	22
chr1	24904590	24905121	FOXA1_153	91
chr1	24966482	24966813	FOXA1_154	72
chr1	25110320	25110511	FOXA1_155	22
chr1	25367548	25367954	FOXA1_156	184
chr1	25373401	25373768	FOXA1_157	87
chr1	25700256	25700512	FOXA1_158	39
chr1	25972641	25972827	FOXA1_159	27
chr1	26089506	26089581	FOXA1_160	17
chr1	26904891	26905148	FOXA1_161	28
chr1	26905533	26905748	FOXA1_162	35
chr1	26983276	26983530	FOXA1_163	38
chr1	27030875	27031192	FOXA1_164	84
chr1	27113024	27113650	FOXA1_165	60
chr1	27114228	27114442	FOXA1_166	33
chr1	27161006	27161250	FOXA1_167	37
chr1	27189653	27189981	FOXA1_168	62
chr1	27203233	27203464	FOXA1_169	31
chr1	27362286	27362480	FOXA1_170	28
chr1	27391157	27391378	FOXA1_171	33
chr1	27741548	27741731	FOXA1_172	25
chr1	28178774	28178948	FOXA1_173	22
chr1	28352318	28352522	FOXA1_174	31
chr1	28369207	28369491	FOXA1_175	39
chr1	28445502	28445750	FOXA1_176	44
chr1	28495077	28495355	FOXA1_177	62
chr1	28717965	28718225	FOXA1_178	31
chr1	28833506	28833775	FOXA1_179	67
chr1	29305085	29305314	FOXA1_180	32
chr1	29385395	29385618	FOXA1_181	38
chr1	29518739	29518876	FOXA1_182	19
chr1	31220677	31220860	FOXA1_183	24
chr1	31307983	31308258	FOXA1_184	43
chr1	31309541	31309962	FOXA1_185	56
chr1	31415269	31415574	FOXA1_186	53
chr1	31416139	31416443	FOXA1_187	59
chr1	31690200	31690766	FOXA1_188	41
chr1	31692686	31692971	FOXA1_189	53
chr1	31695182	31695471	FOXA1_190	49
chr1	31747483	31747709	FOXA1_191	31
chr1	31750192	31750436	FOXA1_192	42
chr1	31883212	31883415	FOXA1_193	20
chr1	32093664	32093897	FOXA1_194	32
chr1	32149190	32149500	FOXA1_195	39
chr1	32416570	32416869	FOXA1_196	66
chr1	32548190	32548450	FOXA1_197	35
chr1	32559904	32560327	FOXA1_198	174
chr1	32952562	32952810	FOXA1_199	41
chr1	33495038	33495305	FOXA1_200	54
chr1	33497050	33497373	FOXA1_201	86
chr1	33580455	33580810	FOXA1_202	132
chr1	33585418	33585756	FOXA1_203	66
chr1	34923500	34923708	FOXA1_204	32
chr1	35794324	35794760	FOXA1_205	118
chr1	35867327	35867581	FOXA1_206	43
chr1	36486603	36487110	FOXA1_207	39
chr1	36507542	36507920	FOXA1_208	150
chr1	36725143	36725530	FOXA1_209	115
chr1	37772702	37773076	FOXA1_210	49
chr1	37892318	37892559	FOXA1_211	48
chr1	38153092	38153358	FOXA1_212	39
chr1	38226005	38226479	FOXA1_213	50
chr1	38504464	38504741	FOXA1_214	47
chr1	39207224	39207696	FOXA1_215	184
chr1	39224907	39225230	FOXA1_216	72
chr1	39254777	39255099	FOXA1_217	71
chr1	39350275	39350379	FOXA1_218	19
chr1	39355152	39355349	FOXA1_219	30
chr1	39396522	39397167	FOXA1_220	62
chr1	39438495	39438726	FOXA1_221	42
chr1	39452494	39452853	FOXA1_222	64
chr1	39646168	39646353	FOXA1_223	24
chr1	40090519	40090762	FOXA1_224	40
chr1	40296953	40297137	FOXA1_225	25
chr1	40622371	40622993	FOXA1_226	80
chr1	40628275	40628645	FOXA1_227	42
chr1	40652699	40652914	FOXA1_228	30
chr1	40774069	40774329	FOXA1_229	46
chr1	40947335	40947612	FOXA1_230	39
chr1	40950602	40950952	FOXA1_231	93
chr1	41063168	41063458	FOXA1_232	39
chr1	41106585	41106867	FOXA1_233	55
chr1	41157758	41158047	FOXA1_234	60
chr1	41178127	41178266	FOXA1_235	18
chr1	41389295	41389549	FOXA1_236	36
chr1	41478198	41478729	FOXA1_237	83
chr1	42452894	42453174	FOXA1_238	47
chr1	42553794	42554031	FOXA1_239	33
chr1	42578376	42578756	FOXA1_240	176
chr1	43200046	43200241	FOXA1_241	27
chr1	43218836	43219147	FOXA1_242	60
chr1	43277609	43277994	FOXA1_243	177
chr1	43485209	43485410	FOXA1_244	32
chr1	43520681	43520929	FOXA1_245	31
chr1	43732168	43732382	FOXA1_246	33
chr1	43786685	43786954	FOXA1_247	61
chr1	43995700	43996277	FOXA1_248	43
chr1	44225507	44225763	FOXA1_249	42
chr1	44247962	44248266	FOXA1_250	58
chr1	44521769	44522183	FOXA1_251	109
chr1	44920375	44920685	FOXA1_252	95
chr1	44939410	44939748	FOXA1_253	123
chr1	45185085	45185282	FOXA1_254	32
chr1	45372735	45373038	FOXA1_255	61
chr1	45410292	45410621	FOXA1_256	124
chr1	45504678	45504931	FOXA1_257	35
chr1	45740397	45740682	FOXA1_258	64
chr1	45896484	45896712	FOXA1_259	36
chr1	46110404	46110760	FOXA1_260	105
chr1	47551794	47551991	FOXA1_261	25
chr1	47617918	47618201	FOXA1_262	37
chr1	47716391	47716708	FOXA1_263	132
chr1	48105256	48105474	FOXA1_264	32
chr1	48151658	48151886	FOXA1_265	35
chr1	48460878	48461076	FOXA1_266	30
chr1	51756325	51756589	FOXA1_267	56
chr1	51928513	51929272	FOXA1_268	115
chr1	52215493	52215812	FOXA1_269	71
chr1	52275814	52276114	FOXA1_270	70
chr1	52318395	52318582	FOXA1_271	29
chr1	52336438	52336751	FOXA1_272	82
chr1	52428435	52428673	FOXA1_273	47
chr1	52519909	52520100	FOXA1_274	25
chr1	53052873	53053081	FOXA1_275	36
chr1	53345891	53346259	FOXA1_276	156
chr1	53354222	53354387	FOXA1_277	24
chr1	53421713	53422056	FOXA1_278	73
chr1	54195074	54195354	FOXA1_279	64
chr1	54621693	54621907	FOXA1_280	33
chr1	55099280	55099478	FOXA1_281	31
chr1	55106029	55106277	FOXA1_282	34
chr1	55107548	55107763	FOXA1_283	33
chr1	55126591	55127043	FOXA1_284	202
chr1	55667359	55667781	FOXA1_285	82
chr1	55676040	55676245	FOXA1_286	35
chr1	55685818	55686034	FOXA1_287	37
chr1	56428361	56428694	FOXA1_288	37
chr1	56536278	56536532	FOXA1_289	42
chr1	56570082	56570384	FOXA1_290	51
chr1	56652990	56653333	FOXA1_291	145
chr1	56732528	56732926	FOXA1_292	82
chr1	56774268	56774612	FOXA1_293	132
chr1	56807895	56808241	FOXA1_294	141
chr1	56877553	56877829	FOXA1_295	46
chr1	56926848	56927162	FOXA1_296	35
chr1	57057052	57057308	FOXA1_297	61
chr1	57148907	57149165	FOXA1_298	43
chr1	57158047	57158232	FOXA1_299	28
chr1	57204152	57204461	FOXA1_300	65
chr1	57224241	57224562	FOXA1_301	22
chr1	57518413	57518809	FOXA1_302	132
chr1	57702970	57703286	FOXA1_303	58
chr1	58328243	58328431	FOXA1_304	28
chr1	58991241	58991477	FOXA1_305	31
chr1	59053482	59053655	FOXA1_306	25
chr1	59123524	59123967	FOXA1_307	249
chr1	59290428	59290873	FOXA1_308	165
chr1	59452997	59453420	FOXA1_309	120
chr1	59750380	59750623	FOXA1_310	47
chr1	59761504	59761697	FOXA1_311	25
chr1	59788249	59788416	FOXA1_312	21
chr1	59795231	59795570	FOXA1_313	54
chr1	59896261	59896450	FOXA1_314	26
chr1	60094972	60095222	FOXA1_315	37
chr1	60174813	60175124	FOXA1_316	53
chr1	61327685	61327954	FOXA1_317	79
chr1	61352780	61353058	FOXA1_318	68
chr1	61357446	61357619	FOXA1_319	28
chr1	61371384	61371538	FOXA1_320	23
chr1	61421760	61422056	FOXA1_321	38
chr1	61537818	61538054	FOXA1_322	35
chr1	61561117	61561338	FOXA1_323	36
chr1	61576215	61576457	FOXA1_324	37
chr1	62479777	62480220	FOXA1_325	85
chr1	62860165	62860456	FOXA1_326	67
chr1	63879571	63879775	FOXA1_327	31
chr1	63939517	63939694	FOXA1_328	24
chr1	64834211	64834699	FOXA1_329	102
chr1	65136476	65136718	FOXA1_330	25
chr1	65144855	65145095	FOXA1_331	33
chr1	65148987	65149192	FOXA1_332	26
chr1	65154229	65154501	FOXA1_333	68
chr1	65225817	65226183	FOXA1_334	63
chr1	65289144	65289303	FOXA1_335	22
chr1	65397048	65397392	FOXA1_336	93
chr1	65416598	65416873	FOXA1_337	45
chr1	65705861	65706151	FOXA1_338	75
chr1	65722657	65722940	FOXA1_339	100
chr1	65792724	65792865	FOXA1_340	19
chr1	66781750	66782031	FOXA1_341	58
chr1	66830531	66830731	FOXA1_342	32
chr1	67771561	67771828	FOXA1_343	38
chr1	67772816	67773200	FOXA1_344	129
chr1	67902410	67902663	FOXA1_345	56
chr1	72721227	72721630	FOXA1_346	92
chr1	72722331	72722550	FOXA1_347	36
chr1	74928152	74928452	FOXA1_348	77
chr1	76976642	76976910	FOXA1_349	30
chr1	78244866	78245037	FOXA1_350	26
chr1	81120969	81121052	FOXA1_351	17
chr1	82087128	82087541	FOXA1_352	98
chr1	82213493	82213747	FOXA1_353	45
chr1	84958795	84959025	FOXA1_354	39
chr1	85567312	85567581	FOXA1_355	45
chr1	87012819	87013183	FOXA1_356	139
chr1	87031267	87031681	FOXA1_357	151
chr1	87062080	87062401	FOXA1_358	159
chr1	87231482	87231767	FOXA1_359	49
chr1	88025209	88025719	FOXA1_360	81
chr1	88414037	88414384	FOXA1_361	64
chr1	89159177	89159437	FOXA1_362	42
chr1	89283653	89283902	FOXA1_363	37
chr1	89595214	89595565	FOXA1_364	61
chr1	89831029	89831292	FOXA1_365	48
chr1	89843906	89844068	FOXA1_366	23
chr1	90064726	90065045	FOXA1_367	109
chr1	90109251	90109590	FOXA1_368	38
chr1	90180959	90181529	FOXA1_369	45
chr1	91254366	91254635	FOXA1_370	49
chr1	92065248	92066138	FOXA1_371	49
chr1	92680167	92680469	FOXA1_372	59
chr1	93125032	93125378	FOXA1_373	33
chr1	93189269	93189541	FOXA1_374	35
chr1	93367730	93368005	FOXA1_375	43
chr1	93466883	93467160	FOXA1_376	43
chr1	93819223	93819447	FOXA1_377	41
chr1	93823440	93823752	FOXA1_378	75
chr1	93853397	93853528	FOXA1_379	19
chr1	94039627	94039819	FOXA1_380	26
chr1	94317270	94317464	FOXA1_381	28
chr1	94354547	94354828	FOXA1_382	49
chr1	94364150	94364420	FOXA1_383	35
chr1	94622213	94622560	FOXA1_384	50
chr1	94623029	94623234	FOXA1_385	28
chr1	94663953	94664273	FOXA1_386	113
chr1	94936035	94936341	FOXA1_387	78
chr1	94937167	94937502	FOXA1_388	61
chr1	95046323	95046506	FOXA1_389	24
chr1	95252210	95252500	FOXA1_390	73
chr1	95360466	95360850	FOXA1_391	75
chr1	95608862	95609064	FOXA1_392	28
chr1	96870138	96870551	FOXA1_393	91
chr1	99804773	99805096	FOXA1_394	34
chr1	99827315	99827634	FOXA1_395	60
chr1	99873440	99873735	FOXA1_396	44
chr1	99992961	99993154	FOXA1_397	30
chr1	99997971	99998235	FOXA1_398	57
chr1	100723945	100724380	FOXA1_399	105
chr1	100969511	100969766	FOXA1_400	48
chr1	101242263	101242566	FOXA1_401	117
chr1	101374894	101375066	FOXA1_402	24
chr1	101526754	101527053	FOXA1_403	33
chr1	105977014	105977395	FOXA1_404	55
chr1	107870770	107871290	FOXA1_405	136
chr1	108025197	108025646	FOXA1_406	80
chr1	109520556	109520748	FOXA1_407	28
chr1	109525486	109525828	FOXA1_408	108
chr1	109618929	109619151	FOXA1_409	30
chr1	109643427	109643769	FOXA1_410	109
chr1	109737188	109737508	FOXA1_411	89
chr1	109785385	109785629	FOXA1_412	42
chr1	110304042	110304978	FOXA1_413	132
chr1	110322993	110323268	FOXA1_414	46
chr1	111389447	111389695	FOXA1_415	44
chr1	111454496	111454690	FOXA1_416	28
chr1	111761927	111762248	FOXA1_417	111
chr1	111853567	111853734	FOXA1_418	24
chr1	111895949	111896087	FOXA1_419	21
chr1	111904057	111904260	FOXA1_420	32
chr1	112320993	112321344	FOXA1_421	147
chr1	113732795	113733076	FOXA1_422	61
chr1	113778284	113778469	FOXA1_423	28
chr1	113852487	113852713	FOXA1_424	37
chr1	114273090	114273362	FOXA1_425	51
chr1	114797678	114797914	FOXA1_426	36
chr1	114811509	114811975	FOXA1_427	152
chr1	115381347	115381544	FOXA1_428	27
chr1	116467206	116467521	FOXA1_429	38
chr1	116637108	116637420	FOXA1_430	53
chr1	116810136	116810467	FOXA1_431	87
chr1	116819404	116819661	FOXA1_432	36
chr1	119258563	119258795	FOXA1_433	35
chr1	119304800	119305104	FOXA1_434	48
chr1	119307805	119308114	FOXA1_435	57
chr1	119685523	119685917	FOXA1_436	86
chr1	120110564	120110905	FOXA1_437	91
chr1	120965459	120965721	FOXA1_438	45
chr1	121029786	121030329	FOXA1_439	55
chr1	121059395	121059580	FOXA1_440	26
chr1	121087683	121087865	FOXA1_441	28
chr1	121184641	121184962	FOXA1_442	45
chr1	142124109	142124307	FOXA1_443	23
chr1	142721256	142721603	FOXA1_444	39
chr1	144102220	144102458	FOXA1_445	35
chr1	144253993	144254271	FOXA1_446	56
chr1	145153750	145154097	FOXA1_447	42
chr1	145176430	145176719	FOXA1_448	73
chr1	145550831	145551176	FOXA1_449	105
chr1	145563735	145563999	FOXA1_450	61
chr1	148247333	148247588	FOXA1_451	59
chr1	148497397	148497483	FOXA1_452	15
chr1	149310804	149311036	FOXA1_453	39
chr1	152193092	152193286	FOXA1_454	26
chr1	152590576	152590793	FOXA1_455	40
chr1	152647629	152647877	FOXA1_456	44
chr1	152657315	152657681	FOXA1_457	78
chr1	153365685	153365905	FOXA1_458	27
chr1	153366294	153366546	FOXA1_459	56
chr1	153368247	153368408	FOXA1_460	22
chr1	153694572	153694848	FOXA1_461	37
chr1	154181143	154181493	FOXA1_462	171
chr1	154322627	154322983	FOXA1_463	53
chr1	154420687	154420866	FOXA1_464	23
chr1	154461834	154462090	FOXA1_465	48
chr1	154608363	154608536	FOXA1_466	17
chr1	154707984	154708342	FOXA1_467	91
chr1	155476972	155477442	FOXA1_468	80
chr1	159214975	159215172	FOXA1_469	33
chr1	159459958	159460211	FOXA1_470	55
chr1	159460614	159460958	FOXA1_471	38
chr1	159634499	159634823	FOXA1_472	67
chr1	159938646	159938907	FOXA1_473	48
chr1	160002467	160002764	FOXA1_474	87
chr1	160328445	160328661	FOXA1_475	29
chr1	160388834	160389090	FOXA1_476	34
chr1	160476981	160477289	FOXA1_477	42
chr1	160483724	160484017	FOXA1_478	34
chr1	160797041	160797255	FOXA1_479	33
chr1	161110531	161110721	FOXA1_480	24
chr1	166053075	166053432	FOXA1_481	124
chr1	166604046	166604265	FOXA1_482	33
chr1	166731452	166731723	FOXA1_483	64
chr1	166787599	166787873	FOXA1_484	39
chr1	166793317	166793496	FOXA1_485	27
chr1	166925054	166925368	FOXA1_486	89
chr1	167037305	167037538	FOXA1_487	45
chr1	167097649	167097814	FOXA1_488	25
chr1	167486754	167486954	FOXA1_489	33
chr1	167781958	167782186	FOXA1_490	38
chr1	167806043	167806293	FOXA1_491	43
chr1	167808140	167808433	FOXA1_492	42
chr1	167820702	167820874	FOXA1_493	23
chr1	167980964	167981347	FOXA1_494	47
chr1	168001793	168001939	FOXA1_495	18
chr1	170504854	170505215	FOXA1_496	75
chr1	170596317	170596635	FOXA1_497	69
chr1	170684864	170685159	FOXA1_498	47
chr1	170686923	170687208	FOXA1_499	54
chr1	170705971	170706245	FOXA1_500	71
chr1	171212359	171212577	FOXA1_501	33
chr1	171363663	171363960	FOXA1_502	68
chr1	172503041	172503350	FOXA1_503	120
chr1	172902075	172902365	FOXA1_504	56
chr1	173008342	173008492	FOXA1_505	19
chr1	173048454	173048800	FOXA1_506	130
chr1	173178668	173178873	FOXA1_507	29
chr1	173189612	173189800	FOXA1_508	28
chr1	174309377	174309562	FOXA1_509	28
chr1	174386144	174386358	FOXA1_510	38
chr1	175807503	175807821	FOXA1_511	75
chr1	176108335	176108590	FOXA1_512	42
chr1	176288659	176288944	FOXA1_513	43
chr1	176856686	176856939	FOXA1_514	30
chr1	176918226	176918542	FOXA1_515	46
chr1	177155472	177155703	FOXA1_516	47
chr1	177281838	177282094	FOXA1_517	45
chr1	177387705	177388062	FOXA1_518	53
chr1	178393430	178393739	FOXA1_519	106
chr1	179051022	179051321	FOXA1_520	118
chr1	179278719	179279004	FOXA1_521	44
chr1	179328716	179328988	FOXA1_522	52
chr1	179344113	179344306	FOXA1_523	26
chr1	179348280	179348546	FOXA1_524	54
chr1	180356588	180356896	FOXA1_525	34
chr1	180436218	180436392	FOXA1_526	21
chr1	180524625	180524851	FOXA1_527	31
chr1	180527512	180527891	FOXA1_528	75
chr1	181265860	181266155	FOXA1_529	45
chr1	181324774	181325210	FOXA1_530	81
chr1	181375469	181375667	FOXA1_531	26
chr1	181935356	181935844	FOXA1_532	123
chr1	183141416	183141620	FOXA1_533	32
chr1	183210986	183211246	FOXA1_534	31
chr1	183470096	183470289	FOXA1_535	26
chr1	183821629	183821950	FOXA1_536	82
chr1	183882029	183882346	FOXA1_537	60
chr1	183909989	183910259	FOXA1_538	43
chr1	190938017	190938189	FOXA1_539	24
chr1	191243614	191244072	FOXA1_540	63
chr1	194636698	194636918	FOXA1_541	35
chr1	194674141	194674507	FOXA1_542	82
chr1	195856439	195856800	FOXA1_543	66
chr1	195999162	195999334	FOXA1_544	27
chr1	196119990	196120200	FOXA1_545	32
chr1	196230971	196231209	FOXA1_546	33
chr1	196770446	196770661	FOXA1_547	31
chr1	198511250	198511542	FOXA1_548	65
chr1	198532081	198532303	FOXA1_549	37
chr1	198607833	198608242	FOXA1_550	152
chr1	198609796	198609999	FOXA1_551	28
chr1	199362606	199362818	FOXA1_552	34
chr1	199406307	199406545	FOXA1_553	39
chr1	199410991	199411232	FOXA1_554	37
chr1	200254492	200254803	FOXA1_555	33
chr1	200282863	200283085	FOXA1_556	45
chr1	200349752	200349936	FOXA1_557	23
chr1	200773041	200773241	FOXA1_558	32
chr1	201446771	201447063	FOXA1_559	40
chr1	202337815	202338149	FOXA1_560	76
chr1	202407449	202407692	FOXA1_561	45
chr1	202450070	202450257	FOXA1_562	22
chr1	202634267	202634527	FOXA1_563	51
chr1	203554414	203554696	FOXA1_564	54
chr1	203938882	203939141	FOXA1_565	55
chr1	205265572	205265819	FOXA1_566	36
chr1	205328934	205329253	FOXA1_567	65
chr1	205344011	205344223	FOXA1_568	30
chr1	205481198	205481814	FOXA1_569	43
chr1	205843767	205844060	FOXA1_570	56
chr1	206443389	206443797	FOXA1_571	58
chr1	208613920	208614130	FOXA1_572	28
chr1	209843389	209843629	FOXA1_573	33
chr1	209844569	209844843	FOXA1_574	45
chr1	209883821	209884026	FOXA1_575	29
chr1	209907148	209907535	FOXA1_576	64
chr1	210468568	210469050	FOXA1_577	45
chr1	210495048	210495193	FOXA1_578	22
chr1	210531542	210531731	FOXA1_579	29
chr1	210738775	210738979	FOXA1_580	35
chr1	211067773	211068026	FOXA1_581	37
chr1	211528076	211528245	FOXA1_582	21
chr1	211612138	211612494	FOXA1_583	90
chr1	211812942	211813279	FOXA1_584	61
chr1	211973750	211973982	FOXA1_585	31
chr1	211999839	212000146	FOXA1_586	61
chr1	212187442	212187667	FOXA1_587	33
chr1	212196276	212196746	FOXA1_588	90
chr1	212224297	212224575	FOXA1_589	37
chr1	212267497	212267758	FOXA1_590	42
chr1	212268910	212269193	FOXA1_591	88
chr1	212284600	212284898	FOXA1_592	39
chr1	212290553	212291282	FOXA1_593	77
chr1	212524803	212525151	FOXA1_594	140
chr1	212654653	212655020	FOXA1_595	58
chr1	212679596	212679816	FOXA1_596	30
chr1	212747063	212747264	FOXA1_597	26
chr1	212756420	212756792	FOXA1_598	107
chr1	212763485	212763696	FOXA1_599	37
chr1	212918378	212918672	FOXA1_600	38
chr1	213073354	213073624	FOXA1_601	65
chr1	215619886	215620090	FOXA1_602	33
chr1	215814647	215814804	FOXA1_603	21
chr1	216606729	216606962	FOXA1_604	38
chr1	216642228	216642706	FOXA1_605	38
chr1	216945930	216946123	FOXA1_606	27
chr1	217550085	217550591	FOXA1_607	64
chr1	217570700	217570985	FOXA1_608	63
chr1	217654256	217654493	FOXA1_609	48
chr1	218123842	218124084	FOXA1_610	41
chr1	218974547	218974804	FOXA1_611	52
chr1	219158642	219158888	FOXA1_612	41
chr1	219955416	219955702	FOXA1_613	33
chr1	219958528	219958826	FOXA1_614	41
chr1	220706182	220706386	FOXA1_615	37
chr1	221126567	221126904	FOXA1_616	41
chr1	221286068	221286366	FOXA1_617	51
chr1	221909693	221909821	FOXA1_618	18
chr1	221960876	221961091	FOXA1_619	34
chr1	221964879	221965152	FOXA1_620	67
chr1	221973850	221974080	FOXA1_621	45
chr1	222019653	222019835	FOXA1_622	24
chr1	222140954	222141179	FOXA1_623	37
chr1	223200413	223200614	FOXA1_624	30
chr1	223236253	223236626	FOXA1_625	48
chr1	223463515	223463745	FOXA1_626	36
chr1	223483162	223483554	FOXA1_627	119
chr1	223708564	223708838	FOXA1_628	38
chr1	223948551	223948800	FOXA1_629	40
chr1	223954594	223954865	FOXA1_630	51
chr1	224067818	224068083	FOXA1_631	50
chr1	224733745	224734088	FOXA1_632	122
chr1	224735431	224735668	FOXA1_633	36
chr1	226734226	226734430	FOXA1_634	34
chr1	227038958	227039193	FOXA1_635	42
chr1	227040835	227041098	FOXA1_636	45
chr1	227137597	227137849	FOXA1_637	33
chr1	227166920	227167106	FOXA1_638	25
chr1	227266685	227267034	FOXA1_639	42
chr1	227350571	227350870	FOXA1_640	37
chr1	227423579	227424367	FOXA1_641	49
chr1	227476177	227476501	FOXA1_642	84
chr1	227501630	227501927	FOXA1_643	57
chr1	227712013	227712311	FOXA1_644	63
chr1	228361190	228361572	FOXA1_645	45
chr1	228842112	228842384	FOXA1_646	48
chr1	228883102	228883329	FOXA1_647	57
chr1	228911084	228911263	FOXA1_648	23
chr1	228927727	228927963	FOXA1_649	55
chr1	228931341	228931677	FOXA1_650	26
chr1	228933474	228933696	FOXA1_651	35
chr1	228954028	228954220	FOXA1_652	32
chr1	228988096	228988273	FOXA1_653	24
chr1	229397391	229397589	FOXA1_654	30
chr1	229422068	229422307	FOXA1_655	42
chr1	229436334	229436728	FOXA1_656	51
chr1	229451204	229451413	FOXA1_657	35
chr1	229626088	229626403	FOXA1_658	126
chr1	229830593	229830812	FOXA1_659	31
chr1	229951259	229951444	FOXA1_660	28
chr1	230366758	230367247	FOXA1_661	70
chr1	232764653	232764896	FOXA1_662	33
chr1	232803010	232803253	FOXA1_663	38
chr1	232805095	232805329	FOXA1_664	40
chr1	232814847	232815330	FOXA1_665	84
chr1	232822205	232822519	FOXA1_666	54
chr1	232823478	232823725	FOXA1_667	44
chr1	232845526	232845955	FOXA1_668	221
chr1	232918722	232919049	FOXA1_669	73
chr1	232926563	232927122	FOXA1_670	28
chr1	233078792	233079097	FOXA1_671	73
chr1	233159772	233160094	FOXA1_672	35
chr1	233163033	233163431	FOXA1_673	91
chr1	233165687	233166265	FOXA1_674	106
chr1	233177459	233177906	FOXA1_675	143
chr1	233178661	233178949	FOXA1_676	33
chr1	233181051	233181440	FOXA1_677	58
chr1	233525963	233526277	FOXA1_678	81
chr1	233639399	233639614	FOXA1_679	26
chr1	233860652	233860845	FOXA1_680	26
chr1	233905068	233905248	FOXA1_681	22
chr1	234269710	234269930	FOXA1_682	48
chr1	234629431	234629817	FOXA1_683	81
chr1	234720636	234720893	FOXA1_684	63
chr1	234745121	234745377	FOXA1_685	47
chr1	234747241	234747510	FOXA1_686	56
chr1	239902342	239902629	FOXA1_687	60
chr1	241379181	241379281	FOXA1_688	17
chr1	241735906	241736178	FOXA1_689	53
chr1	242132129	242132444	FOXA1_690	75
chr1	242557555	242557792	FOXA1_691	56
chr1	242591748	242591995	FOXA1_692	29
chr1	243275431	243275740	FOXA1_693	57
chr1	243290712	243291016	FOXA1_694	42
chr1	243488253	243488566	FOXA1_695	90
chr1	244041005	244041301	FOXA1_696	100
chr1	244449775	244450002	FOXA1_697	39
chr1	244511613	244511882	FOXA1_698	47
chr1	244813036	244813239	FOXA1_699	36
chr1	244813437	244813765	FOXA1_700	74
chr1	244939819	244940090	FOXA1_701	46
chr1	245136860	245137036	FOXA1_702	25
chr2	165858	166379	FOXA1_703	52
chr2	239748	240068	FOXA1_704	63
chr2	250675	251090	FOXA1_705	166
chr2	368476	368645	FOXA1_706	24
chr2	2519186	2519484	FOXA1_707	33
chr2	2884765	2885043	FOXA1_708	57
chr2	3185010	3185118	FOXA1_709	18
chr2	3230272	3230459	FOXA1_710	24
chr2	3363028	3363291	FOXA1_711	53
chr2	3406334	3406525	FOXA1_712	28
chr2	3611223	3611493	FOXA1_713	60
chr2	3646407	3646721	FOXA1_714	117
chr2	3671330	3671559	FOXA1_715	31
chr2	3682473	3682684	FOXA1_716	33
chr2	6976338	6976456	FOXA1_717	20
chr2	7089365	7089702	FOXA1_718	104
chr2	8160690	8161048	FOXA1_719	68
chr2	8196675	8196977	FOXA1_720	48
chr2	8558189	8558420	FOXA1_721	42
chr2	8670446	8670709	FOXA1_722	42
chr2	8682937	8683265	FOXA1_723	58
chr2	8713850	8714173	FOXA1_724	54
chr2	8898101	8898468	FOXA1_725	119
chr2	9225723	9226013	FOXA1_726	53
chr2	9385414	9385764	FOXA1_727	63
chr2	9394452	9394863	FOXA1_728	38
chr2	10177971	10178130	FOXA1_729	18
chr2	10423472	10423791	FOXA1_730	89
chr2	10426061	10426476	FOXA1_731	64
chr2	10426913	10427119	FOXA1_732	30
chr2	10544735	10545059	FOXA1_733	128
chr2	10641999	10642327	FOXA1_734	115
chr2	10993815	10994151	FOXA1_735	75
chr2	11192040	11192260	FOXA1_736	28
chr2	11311629	11311899	FOXA1_737	62
chr2	11411911	11412281	FOXA1_738	239
chr2	11414973	11415378	FOXA1_739	58
chr2	11423905	11424170	FOXA1_740	38
chr2	11428313	11428535	FOXA1_741	36
chr2	11445425	11445807	FOXA1_742	84
chr2	11556784	11557161	FOXA1_743	39
chr2	11563324	11563883	FOXA1_744	74
chr2	11571737	11572226	FOXA1_745	31
chr2	11597025	11597293	FOXA1_746	35
chr2	11640850	11641209	FOXA1_747	52
chr2	11780408	11780629	FOXA1_748	33
chr2	11876768	11877213	FOXA1_749	57
chr2	11880401	11880701	FOXA1_750	77
chr2	11887875	11888444	FOXA1_751	37
chr2	14751553	14751754	FOXA1_752	31
chr2	15230450	15230714	FOXA1_753	60
chr2	15417922	15418119	FOXA1_754	27
chr2	15699283	15699548	FOXA1_755	41
chr2	15791399	15791682	FOXA1_756	62
chr2	15823925	15824300	FOXA1_757	163
chr2	15834097	15834463	FOXA1_758	122
chr2	15839520	15840105	FOXA1_759	99
chr2	16125761	16126068	FOXA1_760	113
chr2	16127834	16128213	FOXA1_761	107
chr2	16161967	16162179	FOXA1_762	41
chr2	16437977	16438404	FOXA1_763	77
chr2	16470338	16470851	FOXA1_764	137
chr2	16509366	16509663	FOXA1_765	66
chr2	17524606	17524907	FOXA1_766	88
chr2	17623326	17623739	FOXA1_767	51
chr2	17624381	17624732	FOXA1_768	61
chr2	17638591	17639029	FOXA1_769	159
chr2	17924753	17924899	FOXA1_770	20
chr2	18277865	18278076	FOXA1_771	36
chr2	18591350	18591677	FOXA1_772	37
chr2	18807541	18807828	FOXA1_773	38
chr2	18821931	18822316	FOXA1_774	80
chr2	18845030	18845972	FOXA1_775	316
chr2	18875759	18875995	FOXA1_776	28
chr2	18934326	18934712	FOXA1_777	125
chr2	19015506	19015843	FOXA1_778	75
chr2	19112095	19112423	FOXA1_779	72
chr2	19204007	19204385	FOXA1_780	112
chr2	19551615	19551887	FOXA1_781	34
chr2	19567698	19568513	FOXA1_782	41
chr2	19568808	19569265	FOXA1_783	58
chr2	19632598	19632799	FOXA1_784	28
chr2	20071972	20072254	FOXA1_785	67
chr2	20247480	20247704	FOXA1_786	37
chr2	20414818	20415156	FOXA1_787	61
chr2	20474746	20474984	FOXA1_788	38
chr2	20501828	20502090	FOXA1_789	42
chr2	20643886	20644229	FOXA1_790	71
chr2	20648703	20649024	FOXA1_791	30
chr2	20656521	20656981	FOXA1_792	82
chr2	20660319	20660578	FOXA1_793	45
chr2	20674389	20674936	FOXA1_794	45
chr2	20791322	20791619	FOXA1_795	51
chr2	21118458	21118751	FOXA1_796	45
chr2	21119376	21119693	FOXA1_797	51
chr2	21123518	21123791	FOXA1_798	59
chr2	21132676	21133091	FOXA1_799	165
chr2	21146727	21147069	FOXA1_800	71
chr2	21232169	21232422	FOXA1_801	41
chr2	22132246	22132553	FOXA1_802	89
chr2	24091941	24092284	FOXA1_803	52
chr2	24127821	24128112	FOXA1_804	59
chr2	24234583	24234853	FOXA1_805	43
chr2	25598459	25598716	FOXA1_806	37
chr2	25695165	25695417	FOXA1_807	40
chr2	25769153	25769362	FOXA1_808	30
chr2	25786451	25786557	FOXA1_809	19
chr2	25863441	25863705	FOXA1_810	47
chr2	25884997	25885296	FOXA1_811	95
chr2	25955452	25955722	FOXA1_812	52
chr2	25962407	25962583	FOXA1_813	24
chr2	26088517	26089104	FOXA1_814	95
chr2	26156769	26157076	FOXA1_815	85
chr2	26314943	26315205	FOXA1_816	46
chr2	26707365	26707610	FOXA1_817	45
chr2	26798091	26798369	FOXA1_818	50
chr2	27247899	27248239	FOXA1_819	74
chr2	27253998	27254367	FOXA1_820	87
chr2	27369460	27369778	FOXA1_821	84
chr2	27489298	27489525	FOXA1_822	35
chr2	27572406	27572691	FOXA1_823	58
chr2	27822711	27823009	FOXA1_824	71
chr2	27839663	27839973	FOXA1_825	67
chr2	27951914	27952218	FOXA1_826	38
chr2	28472840	28473091	FOXA1_827	34
chr2	28829497	28829975	FOXA1_828	30
chr2	30529972	30530233	FOXA1_829	47
chr2	30680957	30681203	FOXA1_830	42
chr2	31657010	31657190	FOXA1_831	25
chr2	31890806	31891139	FOXA1_832	96
chr2	32084944	32085234	FOXA1_833	35
chr2	32130587	32130719	FOXA1_834	19
chr2	32310655	32310857	FOXA1_835	31
chr2	32356207	32356528	FOXA1_836	66
chr2	32407778	32408057	FOXA1_837	62
chr2	33369951	33370256	FOXA1_838	87
chr2	35730619	35730779	FOXA1_839	22
chr2	36067873	36068494	FOXA1_840	32
chr2	36434183	36434346	FOXA1_841	20
chr2	36441546	36441791	FOXA1_842	40
chr2	36448233	36448420	FOXA1_843	27
chr2	36514000	36514355	FOXA1_844	81
chr2	36563260	36563524	FOXA1_845	38
chr2	36567288	36567662	FOXA1_846	38
chr2	36582707	36583128	FOXA1_847	134
chr2	36586421	36586835	FOXA1_848	41
chr2	36730749	36731019	FOXA1_849	49
chr2	37048229	37048552	FOXA1_850	77
chr2	37431590	37431815	FOXA1_851	35
chr2	37867585	37867752	FOXA1_852	25
chr2	37999375	37999677	FOXA1_853	46
chr2	38001310	38001590	FOXA1_854	60
chr2	38009125	38009302	FOXA1_855	26
chr2	38516875	38517164	FOXA1_856	51
chr2	38577891	38578176	FOXA1_857	41
chr2	38578437	38578678	FOXA1_858	41
chr2	38623560	38623858	FOXA1_859	31
chr2	38691877	38692182	FOXA1_860	64
chr2	38766020	38766335	FOXA1_861	64
chr2	38771562	38771802	FOXA1_862	50
chr2	39003092	39003420	FOXA1_863	35
chr2	39062287	39062603	FOXA1_864	60
chr2	39201918	39202119	FOXA1_865	30
chr2	39214973	39215133	FOXA1_866	22
chr2	39218837	39219194	FOXA1_867	83
chr2	39221078	39221307	FOXA1_868	24
chr2	39231659	39231989	FOXA1_869	95
chr2	39297559	39297852	FOXA1_870	55
chr2	39460423	39460612	FOXA1_871	27
chr2	39548602	39548832	FOXA1_872	37
chr2	39572902	39573178	FOXA1_873	35
chr2	39596258	39596480	FOXA1_874	26
chr2	39631332	39631698	FOXA1_875	99
chr2	41928729	41929049	FOXA1_876	81
chr2	42126718	42127040	FOXA1_877	92
chr2	42136635	42136872	FOXA1_878	42
chr2	42144424	42144661	FOXA1_879	44
chr2	42172811	42173072	FOXA1_880	48
chr2	42182676	42182856	FOXA1_881	25
chr2	42197557	42197778	FOXA1_882	31
chr2	42198569	42198787	FOXA1_883	33
chr2	42208426	42208659	FOXA1_884	35
chr2	42213660	42213840	FOXA1_885	24
chr2	42216453	42216798	FOXA1_886	102
chr2	42217710	42218065	FOXA1_887	56
chr2	42222362	42222818	FOXA1_888	74
chr2	42276298	42276546	FOXA1_889	48
chr2	42303129	42303435	FOXA1_890	80
chr2	42407898	42408128	FOXA1_891	34
chr2	42454726	42454916	FOXA1_892	25
chr2	42756516	42756787	FOXA1_893	72
chr2	43059042	43059258	FOXA1_894	30
chr2	43060257	43060584	FOXA1_895	181
chr2	43067795	43068076	FOXA1_896	38
chr2	43086256	43086466	FOXA1_897	23
chr2	43155965	43156246	FOXA1_898	44
chr2	43169314	43169667	FOXA1_899	101
chr2	43173449	43173730	FOXA1_900	33
chr2	43227269	43227512	FOXA1_901	30
chr2	43243505	43244005	FOXA1_902	31
chr2	43291296	43291469	FOXA1_903	21
chr2	43339206	43339455	FOXA1_904	46
chr2	43366696	43366851	FOXA1_905	23
chr2	43374446	43374839	FOXA1_906	129
chr2	43391980	43392291	FOXA1_907	65
chr2	43456490	43456850	FOXA1_908	145
chr2	43470495	43470858	FOXA1_909	125
chr2	43532049	43532317	FOXA1_910	41
chr2	43543770	43544197	FOXA1_911	145
chr2	43715235	43715766	FOXA1_912	190
chr2	43839865	43840156	FOXA1_913	55
chr2	43889030	43889254	FOXA1_914	41
chr2	43923191	43923481	FOXA1_915	50
chr2	44167953	44168171	FOXA1_916	30
chr2	45338029	45338358	FOXA1_917	48
chr2	45354118	45354692	FOXA1_918	156
chr2	45355158	45355491	FOXA1_919	69
chr2	45380760	45380962	FOXA1_920	34
chr2	45550388	45550741	FOXA1_921	64
chr2	46254301	46254629	FOXA1_922	107
chr2	46364390	46364581	FOXA1_923	28
chr2	46387015	46387353	FOXA1_924	77
chr2	46387878	46388192	FOXA1_925	53
chr2	46416757	46417022	FOXA1_926	38
chr2	46489710	46490110	FOXA1_927	45
chr2	46818295	46818496	FOXA1_928	40
chr2	47047891	47048081	FOXA1_929	28
chr2	47051528	47051883	FOXA1_930	43
chr2	47110779	47111034	FOXA1_931	43
chr2	47157542	47157847	FOXA1_932	43
chr2	47159610	47159974	FOXA1_933	77
chr2	47205420	47205554	FOXA1_934	24
chr2	47272511	47272834	FOXA1_935	53
chr2	47313732	47313938	FOXA1_936	34
chr2	47345878	47346113	FOXA1_937	43
chr2	47363353	47363594	FOXA1_938	38
chr2	47390488	47391033	FOXA1_939	51
chr2	47393775	47394098	FOXA1_940	45
chr2	47483398	47483656	FOXA1_941	49
chr2	48302507	48302926	FOXA1_942	169
chr2	48424937	48425157	FOXA1_943	24
chr2	53907483	53907846	FOXA1_944	94
chr2	53931746	53931940	FOXA1_945	26
chr2	54050019	54050271	FOXA1_946	50
chr2	54124604	54125022	FOXA1_947	195
chr2	54202825	54203034	FOXA1_948	31
chr2	54288345	54288730	FOXA1_949	76
chr2	54314742	54315251	FOXA1_950	115
chr2	54527396	54527613	FOXA1_951	34
chr2	54535213	54535577	FOXA1_952	43
chr2	54626421	54626731	FOXA1_953	51
chr2	54638187	54638430	FOXA1_954	28
chr2	54652928	54653276	FOXA1_955	134
chr2	54654722	54655013	FOXA1_956	69
chr2	54660339	54660662	FOXA1_957	63
chr2	54670074	54670829	FOXA1_958	52
chr2	54750465	54750981	FOXA1_959	62
chr2	54787368	54787567	FOXA1_960	32
chr2	55127643	55127698	FOXA1_961	15
chr2	55190119	55190553	FOXA1_962	120
chr2	55261118	55261311	FOXA1_963	32
chr2	55320345	55320596	FOXA1_964	50
chr2	55919824	55920165	FOXA1_965	107
chr2	57974529	57974726	FOXA1_966	34
chr2	58123288	58123535	FOXA1_967	30
chr2	58251268	58251535	FOXA1_968	36
chr2	58285063	58285307	FOXA1_969	30
chr2	59154037	59154199	FOXA1_970	22
chr2	60561156	60561417	FOXA1_971	34
chr2	60966335	60966604	FOXA1_972	50
chr2	61097098	61097326	FOXA1_973	38
chr2	62305673	62305943	FOXA1_974	51
chr2	62566619	62566860	FOXA1_975	31
chr2	62607357	62607611	FOXA1_976	33
chr2	62620972	62621212	FOXA1_977	39
chr2	62649712	62649937	FOXA1_978	30
chr2	62650462	62651101	FOXA1_979	69
chr2	62734570	62734905	FOXA1_980	72
chr2	63273606	63273869	FOXA1_981	65
chr2	63815114	63815426	FOXA1_982	104
chr2	63908382	63908759	FOXA1_983	39
chr2	63923295	63923492	FOXA1_984	26
chr2	64031132	64031336	FOXA1_985	30
chr2	64062385	64062713	FOXA1_986	46
chr2	64064885	64065224	FOXA1_987	210
chr2	64072102	64072422	FOXA1_988	102
chr2	64104874	64105529	FOXA1_989	104
chr2	64766119	64766433	FOXA1_990	31
chr2	64811151	64811591	FOXA1_991	53
chr2	65024325	65024566	FOXA1_992	48
chr2	65063106	65063370	FOXA1_993	28
chr2	65106832	65107076	FOXA1_994	40
chr2	65145861	65145984	FOXA1_995	18
chr2	65381740	65382008	FOXA1_996	67
chr2	65443859	65444112	FOXA1_997	47
chr2	65451419	65451644	FOXA1_998	34
chr2	65453716	65454544	FOXA1_999	282
chr2	65460486	65460641	FOXA1_1000	20
chr2	65476975	65477310	FOXA1_1001	89
chr2	65563697	65563984	FOXA1_1002	32
chr2	66657716	66657933	FOXA1_1003	41
chr2	67138672	67138870	FOXA1_1004	28
chr2	67390000	67390227	FOXA1_1005	46
chr2	68201780	68202011	FOXA1_1006	37
chr2	69163393	69163672	FOXA1_1007	64
chr2	69247430	69247726	FOXA1_1008	62
chr2	69258770	69259057	FOXA1_1009	50
chr2	69297118	69297637	FOXA1_1010	87
chr2	69862106	69862802	FOXA1_1011	122
chr2	70014562	70014799	FOXA1_1012	28
chr2	70167280	70167456	FOXA1_1013	27
chr2	70175842	70176053	FOXA1_1014	31
chr2	70269184	70269397	FOXA1_1015	32
chr2	70329574	70329761	FOXA1_1016	26
chr2	70350345	70350589	FOXA1_1017	34
chr2	70637936	70638144	FOXA1_1018	33
chr2	70645705	70646011	FOXA1_1019	30
chr2	70887926	70888195	FOXA1_1020	41
chr2	71000489	71000704	FOXA1_1021	31
chr2	71963681	71963868	FOXA1_1022	29
chr2	72158498	72158865	FOXA1_1023	140
chr2	72636671	72636927	FOXA1_1024	41
chr2	72775553	72775822	FOXA1_1025	54
chr2	72804466	72804698	FOXA1_1026	36
chr2	72837870	72838215	FOXA1_1027	93
chr2	73102096	73102361	FOXA1_1028	49
chr2	73112888	73113205	FOXA1_1029	94
chr2	73272308	73272620	FOXA1_1030	46
chr2	73280538	73280626	FOXA1_1031	17
chr2	73343042	73343334	FOXA1_1032	68
chr2	73723454	73723621	FOXA1_1033	22
chr2	73860688	73860936	FOXA1_1034	51
chr2	73923327	73923556	FOXA1_1035	31
chr2	74061334	74061627	FOXA1_1036	30
chr2	74525006	74525154	FOXA1_1037	17
chr2	74566868	74567148	FOXA1_1038	40
chr2	74569695	74569948	FOXA1_1039	33
chr2	74720236	74720504	FOXA1_1040	62
chr2	74836989	74837296	FOXA1_1041	44
chr2	74845297	74845908	FOXA1_1042	227
chr2	74858514	74858699	FOXA1_1043	20
chr2	74887213	74887511	FOXA1_1044	73
chr2	74893534	74893778	FOXA1_1045	37
chr2	74894739	74895151	FOXA1_1046	43
chr2	74897165	74897485	FOXA1_1047	56
chr2	74921030	74921290	FOXA1_1048	32
chr2	74936902	74937276	FOXA1_1049	140
chr2	75018211	75018429	FOXA1_1050	38
chr2	75020542	75021228	FOXA1_1051	198
chr2	75233924	75234285	FOXA1_1052	159
chr2	75561643	75562521	FOXA1_1053	206
chr2	75597002	75597465	FOXA1_1054	149
chr2	75602169	75602489	FOXA1_1055	125
chr2	75603138	75603543	FOXA1_1056	51
chr2	75604194	75604594	FOXA1_1057	49
chr2	75651749	75652081	FOXA1_1058	56
chr2	76252815	76253186	FOXA1_1059	65
chr2	76273751	76274079	FOXA1_1060	87
chr2	77685589	77685918	FOXA1_1061	49
chr2	78242822	78243340	FOXA1_1062	170
chr2	78341484	78341885	FOXA1_1063	154
chr2	83148675	83148837	FOXA1_1064	19
chr2	83151974	83152301	FOXA1_1065	34
chr2	83159772	83159948	FOXA1_1066	28
chr2	84374462	84374881	FOXA1_1067	115
chr2	84380699	84381439	FOXA1_1068	164
chr2	85044388	85044815	FOXA1_1069	36
chr2	85405574	85405997	FOXA1_1070	62
chr2	85446251	85446546	FOXA1_1071	41
chr2	85480719	85480892	FOXA1_1072	24
chr2	85501897	85502632	FOXA1_1073	154
chr2	85627469	85627795	FOXA1_1074	64
chr2	85665612	85665913	FOXA1_1075	44
chr2	85668236	85668410	FOXA1_1076	23
chr2	85670692	85670966	FOXA1_1077	54
chr2	85686467	85686780	FOXA1_1078	56
chr2	85702112	85702184	FOXA1_1079	16
chr2	86637132	86637477	FOXA1_1080	78
chr2	86713387	86713625	FOXA1_1081	48
chr2	88208559	88208852	FOXA1_1082	24
chr2	88209059	88209382	FOXA1_1083	101
chr2	88212207	88212487	FOXA1_1084	51
chr2	88287570	88287875	FOXA1_1085	82
chr2	88290742	88291354	FOXA1_1086	75
chr2	88410843	88411139	FOXA1_1087	69
chr2	90960480	90961122	FOXA1_1088	30
chr2	90961314	90961821	FOXA1_1089	26
chr2	90962279	90962306	FOXA1_1090	15
chr2	90965786	90965845	FOXA1_1091	18
chr2	90966859	90966923	FOXA1_1092	21
chr2	90968177	90968793	FOXA1_1093	73
chr2	90970921	90971249	FOXA1_1094	28
chr2	90973949	90974010	FOXA1_1095	19
chr2	90974544	90974808	FOXA1_1096	31
chr2	90976428	90976761	FOXA1_1097	32
chr2	90977405	90977617	FOXA1_1098	32
chr2	90979595	90979685	FOXA1_1099	20
chr2	91173127	91173419	FOXA1_1100	60
chr2	91640279	91640536	FOXA1_1101	29
chr2	91673209	91673592	FOXA1_1102	33
chr2	91679119	91679172	FOXA1_1103	22
chr2	96097580	96097727	FOXA1_1104	21
chr2	96216867	96217114	FOXA1_1105	39
chr2	96289828	96290156	FOXA1_1106	136
chr2	96291086	96291296	FOXA1_1107	25
chr2	96710075	96710322	FOXA1_1108	45
chr2	96848720	96849016	FOXA1_1109	85
chr2	96891688	96891978	FOXA1_1110	60
chr2	97919185	97919458	FOXA1_1111	55
chr2	98067792	98068037	FOXA1_1112	44
chr2	98687681	98687981	FOXA1_1113	102
chr2	98717789	98718187	FOXA1_1114	61
chr2	98719439	98719673	FOXA1_1115	37
chr2	98778925	98779210	FOXA1_1116	34
chr2	98782953	98783137	FOXA1_1117	24
chr2	98851521	98851761	FOXA1_1118	33
chr2	99261631	99262204	FOXA1_1119	169
chr2	100050635	100051028	FOXA1_1120	167
chr2	100858447	100858712	FOXA1_1121	32
chr2	101044130	101044274	FOXA1_1122	18
chr2	101089545	101089849	FOXA1_1123	56
chr2	101093379	101093695	FOXA1_1124	108
chr2	101100122	101100523	FOXA1_1125	203
chr2	101107985	101108286	FOXA1_1126	49
chr2	101222423	101222598	FOXA1_1127	23
chr2	101316319	101316640	FOXA1_1128	66
chr2	101540063	101540520	FOXA1_1129	94
chr2	101549464	101550298	FOXA1_1130	294
chr2	101551968	101552172	FOXA1_1131	42
chr2	101638786	101639077	FOXA1_1132	82
chr2	101672731	101672885	FOXA1_1133	24
chr2	101714375	101714648	FOXA1_1134	42
chr2	101723391	101723729	FOXA1_1135	121
chr2	101746780	101747141	FOXA1_1136	154
chr2	101750028	101750619	FOXA1_1137	59
chr2	101754828	101755170	FOXA1_1138	50
chr2	101797806	101797957	FOXA1_1139	22
chr2	102013669	102014057	FOXA1_1140	72
chr2	102016911	102017153	FOXA1_1141	51
chr2	102029208	102029484	FOXA1_1142	52
chr2	102040760	102041157	FOXA1_1143	72
chr2	102048820	102049005	FOXA1_1144	22
chr2	102083758	102084100	FOXA1_1145	72
chr2	102138789	102139323	FOXA1_1146	166
chr2	102707022	102707355	FOXA1_1147	60
chr2	104459499	104459690	FOXA1_1148	30
chr2	105627329	105627515	FOXA1_1149	28
chr2	105784254	105784442	FOXA1_1150	27
chr2	105805804	105806210	FOXA1_1151	45
chr2	106017296	106017587	FOXA1_1152	55
chr2	106266354	106266667	FOXA1_1153	52
chr2	108254941	108255160	FOXA1_1154	37
chr2	108515994	108516264	FOXA1_1155	66
chr2	108816207	108816419	FOXA1_1156	28
chr2	108965307	108965557	FOXA1_1157	41
chr2	109003047	109003385	FOXA1_1158	33
chr2	109673496	109673668	FOXA1_1159	24
chr2	109759498	109759944	FOXA1_1160	212
chr2	109805760	109806085	FOXA1_1161	35
chr2	110261106	110261398	FOXA1_1162	48
chr2	111242654	111243031	FOXA1_1163	81
chr2	111481910	111482138	FOXA1_1164	38
chr2	112003226	112003352	FOXA1_1165	21
chr2	112314004	112314203	FOXA1_1166	31
chr2	112449132	112449507	FOXA1_1167	69
chr2	112461401	112461929	FOXA1_1168	46
chr2	112643723	112644017	FOXA1_1169	71
chr2	112788943	112789217	FOXA1_1170	67
chr2	113278273	113278569	FOXA1_1171	69
chr2	113292084	113292449	FOXA1_1172	89
chr2	113600946	113601340	FOXA1_1173	55
chr2	114292492	114292761	FOXA1_1174	37
chr2	114300730	114301204	FOXA1_1175	40
chr2	114368566	114368767	FOXA1_1176	29
chr2	114374819	114375025	FOXA1_1177	27
chr2	114451636	114452682	FOXA1_1178	105
chr2	114480550	114480858	FOXA1_1179	63
chr2	118559472	118560057	FOXA1_1180	64
chr2	118560435	118560629	FOXA1_1181	29
chr2	119899923	119900245	FOXA1_1182	55
chr2	120169073	120169256	FOXA1_1183	22
chr2	120239616	120239823	FOXA1_1184	31
chr2	120284456	120284535	FOXA1_1185	15
chr2	120311472	120311707	FOXA1_1186	35
chr2	120541059	120541567	FOXA1_1187	182
chr2	120746903	120747115	FOXA1_1188	31
chr2	120822500	120822729	FOXA1_1189	36
chr2	120873218	120873502	FOXA1_1190	77
chr2	120940026	120940773	FOXA1_1191	117
chr2	120944213	120944644	FOXA1_1192	56
chr2	121038691	121039063	FOXA1_1193	64
chr2	121093671	121093889	FOXA1_1194	30
chr2	121409049	121409233	FOXA1_1195	26
chr2	121510143	121510834	FOXA1_1196	103
chr2	121583641	121583942	FOXA1_1197	67
chr2	121829662	121829879	FOXA1_1198	36
chr2	122004967	122005267	FOXA1_1199	30
chr2	122907213	122907554	FOXA1_1200	69
chr2	125040654	125040832	FOXA1_1201	23
chr2	125560671	125560914	FOXA1_1202	31
chr2	127455614	127455827	FOXA1_1203	29
chr2	127464736	127465025	FOXA1_1204	24
chr2	127470649	127471086	FOXA1_1205	145
chr2	127887915	127888196	FOXA1_1206	62
chr2	127892303	127892566	FOXA1_1207	51
chr2	127912355	127912620	FOXA1_1208	52
chr2	127928904	127929517	FOXA1_1209	62
chr2	128017352	128017497	FOXA1_1210	21
chr2	128145007	128145075	FOXA1_1211	16
chr2	128237799	128238048	FOXA1_1212	38
chr2	128644200	128644605	FOXA1_1213	77
chr2	128652706	128653106	FOXA1_1214	146
chr2	128780380	128780675	FOXA1_1215	87
chr2	128783568	128783862	FOXA1_1216	61
chr2	128853121	128853400	FOXA1_1217	53
chr2	129069203	129069452	FOXA1_1218	56
chr2	132913858	132914132	FOXA1_1219	37
chr2	133116455	133116759	FOXA1_1220	62
chr2	134606558	134606963	FOXA1_1221	39
chr2	134708672	134708954	FOXA1_1222	43
chr2	134886197	134886583	FOXA1_1223	97
chr2	134906418	134906858	FOXA1_1224	96
chr2	135297565	135297768	FOXA1_1225	30
chr2	135565775	135566025	FOXA1_1226	46
chr2	135624817	135625073	FOXA1_1227	40
chr2	136497518	136497719	FOXA1_1228	29
chr2	138402778	138403179	FOXA1_1229	86
chr2	138416148	138416622	FOXA1_1230	46
chr2	138416851	138417829	FOXA1_1231	80
chr2	138438120	138438708	FOXA1_1232	132
chr2	138442852	138443045	FOXA1_1233	26
chr2	138584547	138584859	FOXA1_1234	66
chr2	138612157	138612361	FOXA1_1235	30
chr2	138749985	138750185	FOXA1_1236	31
chr2	138756123	138756363	FOXA1_1237	48
chr2	138911408	138911597	FOXA1_1238	28
chr2	138949451	138949759	FOXA1_1239	45
chr2	138965251	138965585	FOXA1_1240	99
chr2	138981390	138981606	FOXA1_1241	30
chr2	139252123	139252332	FOXA1_1242	32
chr2	143337587	143337971	FOXA1_1243	100
chr2	143348448	143348825	FOXA1_1244	45
chr2	143425594	143425882	FOXA1_1245	35
chr2	146234817	146235704	FOXA1_1246	83
chr2	146251472	146251719	FOXA1_1247	35
chr2	146274315	146274874	FOXA1_1248	120
chr2	146297064	146297571	FOXA1_1249	126
chr2	146688490	146688853	FOXA1_1250	47
chr2	148283596	148283857	FOXA1_1251	42
chr2	148325663	148325924	FOXA1_1252	48
chr2	148401132	148401471	FOXA1_1253	88
chr2	148885032	148885218	FOXA1_1254	26
chr2	150554292	150554505	FOXA1_1255	34
chr2	150779426	150779690	FOXA1_1256	41
chr2	152203445	152203635	FOXA1_1257	29
chr2	152206785	152206990	FOXA1_1258	29
chr2	152414581	152414796	FOXA1_1259	35
chr2	152417811	152418387	FOXA1_1260	85
chr2	152560467	152560895	FOXA1_1261	150
chr2	152909365	152909684	FOXA1_1262	105
chr2	152924324	152924778	FOXA1_1263	62
chr2	152942788	152943076	FOXA1_1264	52
chr2	152970007	152970351	FOXA1_1265	95
chr2	152974827	152975174	FOXA1_1266	70
chr2	152990543	152991123	FOXA1_1267	30
chr2	153050836	153051265	FOXA1_1268	97
chr2	153476998	153477183	FOXA1_1269	27
chr2	154399522	154399773	FOXA1_1270	48
chr2	155012535	155012783	FOXA1_1271	42
chr2	155014644	155014979	FOXA1_1272	89
chr2	156753981	156754234	FOXA1_1273	60
chr2	156865200	156865424	FOXA1_1274	37
chr2	158644545	158644808	FOXA1_1275	49
chr2	158660779	158661007	FOXA1_1276	33
chr2	158666336	158666538	FOXA1_1277	29
chr2	158692272	158692577	FOXA1_1278	56
chr2	158693343	158693554	FOXA1_1279	32
chr2	158695698	158696072	FOXA1_1280	136
chr2	158696709	158697124	FOXA1_1281	59
chr2	158749697	158750026	FOXA1_1282	48
chr2	158754326	158754654	FOXA1_1283	100
chr2	158755798	158756218	FOXA1_1284	104
chr2	158797283	158797509	FOXA1_1285	45
chr2	159184294	159184617	FOXA1_1286	46
chr2	159304233	159304453	FOXA1_1287	40
chr2	159514097	159514385	FOXA1_1288	38
chr2	159559660	159560291	FOXA1_1289	220
chr2	159563702	159564051	FOXA1_1290	133
chr2	160363219	160363403	FOXA1_1291	24
chr2	160364698	160364925	FOXA1_1292	53
chr2	160889770	160889979	FOXA1_1293	28
chr2	160999099	160999288	FOXA1_1294	31
chr2	161680436	161680855	FOXA1_1295	100
chr2	161700052	161700317	FOXA1_1296	44
chr2	161724667	161725019	FOXA1_1297	129
chr2	161725580	161725890	FOXA1_1298	56
chr2	162409672	162409935	FOXA1_1299	66
chr2	162630615	162630792	FOXA1_1300	26
chr2	162672408	162672672	FOXA1_1301	36
chr2	162677175	162677341	FOXA1_1302	27
chr2	163144769	163145093	FOXA1_1303	72
chr2	163147237	163147606	FOXA1_1304	190
chr2	163172797	163172968	FOXA1_1305	21
chr2	163275085	163275408	FOXA1_1306	97
chr2	163314895	163315087	FOXA1_1307	30
chr2	164039155	164039451	FOXA1_1308	37
chr2	164136350	164136461	FOXA1_1309	16
chr2	164300051	164300315	FOXA1_1310	42
chr2	165275793	165276340	FOXA1_1311	41
chr2	165276579	165276811	FOXA1_1312	39
chr2	165307545	165307723	FOXA1_1313	24
chr2	165375597	165375889	FOXA1_1314	74
chr2	165405065	165405373	FOXA1_1315	52
chr2	165452269	165452412	FOXA1_1316	24
chr2	165476718	165476923	FOXA1_1317	32
chr2	165499804	165500050	FOXA1_1318	45
chr2	166699133	166699845	FOXA1_1319	85
chr2	166700045	166700354	FOXA1_1320	139
chr2	166794475	166795143	FOXA1_1321	77
chr2	166936898	166937157	FOXA1_1322	41
chr2	167173971	167174326	FOXA1_1323	32
chr2	168075153	168075459	FOXA1_1324	90
chr2	168359259	168359720	FOXA1_1325	103
chr2	168380142	168380502	FOXA1_1326	101
chr2	168381661	168382020	FOXA1_1327	44
chr2	168392345	168392931	FOXA1_1328	54
chr2	168745761	168746053	FOXA1_1329	55
chr2	168837015	168837395	FOXA1_1330	113
chr2	169032557	169032834	FOXA1_1331	38
chr2	170248384	170248688	FOXA1_1332	53
chr2	170280363	170280647	FOXA1_1333	60
chr2	170282115	170282317	FOXA1_1334	26
chr2	170293374	170293561	FOXA1_1335	27
chr2	170456314	170456514	FOXA1_1336	36
chr2	170721876	170722081	FOXA1_1337	30
chr2	171020400	171021231	FOXA1_1338	125
chr2	171094991	171095372	FOXA1_1339	84
chr2	171277007	171277187	FOXA1_1340	23
chr2	171279530	171280089	FOXA1_1341	138
chr2	171331509	171331810	FOXA1_1342	99
chr2	171731445	171731663	FOXA1_1343	41
chr2	171836782	171837108	FOXA1_1344	43
chr2	172294109	172294388	FOXA1_1345	85
chr2	172337190	172337427	FOXA1_1346	38
chr2	172372596	172373252	FOXA1_1347	46
chr2	172625286	172625597	FOXA1_1348	54
chr2	172646553	172646885	FOXA1_1349	61
chr2	172808027	172808180	FOXA1_1350	20
chr2	172914073	172914356	FOXA1_1351	63
chr2	173038659	173038928	FOXA1_1352	39
chr2	173611363	173611526	FOXA1_1353	26
chr2	173621894	173622085	FOXA1_1354	30
chr2	173661155	173661414	FOXA1_1355	51
chr2	173811434	173811613	FOXA1_1356	23
chr2	173920362	173920673	FOXA1_1357	74
chr2	174624816	174625067	FOXA1_1358	37
chr2	174806792	174807031	FOXA1_1359	43
chr2	175001273	175001527	FOXA1_1360	43
chr2	175601412	175601668	FOXA1_1361	39
chr2	175609646	175609831	FOXA1_1362	28
chr2	175635927	175636463	FOXA1_1363	269
chr2	176034870	176035138	FOXA1_1364	29
chr2	176178604	176178869	FOXA1_1365	49
chr2	176179344	176179799	FOXA1_1366	99
chr2	177743220	177743430	FOXA1_1367	31
chr2	177761478	177762117	FOXA1_1368	35
chr2	177837869	177838217	FOXA1_1369	56
chr2	177839454	177839750	FOXA1_1370	44
chr2	177967199	177967489	FOXA1_1371	66
chr2	177969685	177970004	FOXA1_1372	72
chr2	177970811	177971280	FOXA1_1373	90
chr2	177978089	177978348	FOXA1_1374	49
chr2	178175926	178176149	FOXA1_1375	31
chr2	178544070	178544403	FOXA1_1376	68
chr2	178643950	178644172	FOXA1_1377	27
chr2	178766453	178766813	FOXA1_1378	188
chr2	178904563	178904728	FOXA1_1379	24
chr2	179042594	179042756	FOXA1_1380	24
chr2	179764224	179764413	FOXA1_1381	27
chr2	179845414	179845719	FOXA1_1382	64
chr2	180116373	180116928	FOXA1_1383	81
chr2	180147260	180147466	FOXA1_1384	32
chr2	180527122	180527306	FOXA1_1385	28
chr2	180862654	180862954	FOXA1_1386	75
chr2	181180562	181180801	FOXA1_1387	45
chr2	181336571	181336925	FOXA1_1388	144
chr2	181878522	181878955	FOXA1_1389	52
chr2	185891402	185891735	FOXA1_1390	54
chr2	186386660	186387024	FOXA1_1391	178
chr2	186702955	186703341	FOXA1_1392	92
chr2	186754677	186754931	FOXA1_1393	48
chr2	186955885	186956243	FOXA1_1394	102
chr2	187033547	187033745	FOXA1_1395	30
chr2	187106773	187106980	FOXA1_1396	34
chr2	187168179	187168372	FOXA1_1397	34
chr2	188082669	188083165	FOXA1_1398	160
chr2	188090782	188091052	FOXA1_1399	54
chr2	188092795	188093040	FOXA1_1400	41
chr2	188103060	188103286	FOXA1_1401	31
chr2	188114484	188115049	FOXA1_1402	133
chr2	189623019	189623574	FOXA1_1403	96
chr2	190095015	190095252	FOXA1_1404	40
chr2	190149945	190150144	FOXA1_1405	26
chr2	190234112	190234372	FOXA1_1406	31
chr2	190709329	190709614	FOXA1_1407	51
chr2	190925833	190926219	FOXA1_1408	91
chr2	191270113	191270228	FOXA1_1409	18
chr2	191382047	191382709	FOXA1_1410	65
chr2	191587336	191587552	FOXA1_1411	35
chr2	191955833	191956102	FOXA1_1412	49
chr2	192012532	192012773	FOXA1_1413	47
chr2	192210763	192211073	FOXA1_1414	93
chr2	192439651	192440371	FOXA1_1415	96
chr2	192442192	192442440	FOXA1_1416	34
chr2	192455323	192455748	FOXA1_1417	60
chr2	192490368	192490587	FOXA1_1418	32
chr2	194001287	194001757	FOXA1_1419	83
chr2	196832800	196833016	FOXA1_1420	32
chr2	197324101	197324313	FOXA1_1421	34
chr2	198186418	198186868	FOXA1_1422	192
chr2	198230590	198230819	FOXA1_1423	41
chr2	199937196	199937401	FOXA1_1424	33
chr2	199939451	199939706	FOXA1_1425	30
chr2	200098006	200098253	FOXA1_1426	49
chr2	200291195	200291391	FOXA1_1427	26
chr2	200311748	200312033	FOXA1_1428	73
chr2	200650130	200650474	FOXA1_1429	89
chr2	200794102	200794629	FOXA1_1430	97
chr2	200803804	200803986	FOXA1_1431	27
chr2	200875881	200876431	FOXA1_1432	79
chr2	200884055	200884288	FOXA1_1433	33
chr2	200891898	200892278	FOXA1_1434	136
chr2	200892940	200893203	FOXA1_1435	58
chr2	200894812	200895046	FOXA1_1436	30
chr2	200940202	200940438	FOXA1_1437	46
chr2	200978956	200979272	FOXA1_1438	93
chr2	201275639	201275924	FOXA1_1439	43
chr2	201314705	201315120	FOXA1_1440	81
chr2	201321040	201321460	FOXA1_1441	78
chr2	201329587	201329992	FOXA1_1442	147
chr2	201331365	201331633	FOXA1_1443	50
chr2	201581245	201581554	FOXA1_1444	70
chr2	201630720	201631040	FOXA1_1445	61
chr2	201689106	201689339	FOXA1_1446	42
chr2	201731364	201731542	FOXA1_1447	23
chr2	202153497	202153719	FOXA1_1448	35
chr2	202327763	202328034	FOXA1_1449	38
chr2	202425978	202426140	FOXA1_1450	23
chr2	202912649	202912834	FOXA1_1451	23
chr2	203067321	203067633	FOXA1_1452	47
chr2	203161728	203161983	FOXA1_1453	39
chr2	203925926	203926108	FOXA1_1454	25
chr2	204221323	204221639	FOXA1_1455	79
chr2	204229588	204229851	FOXA1_1456	41
chr2	204356254	204357259	FOXA1_1457	84
chr2	204385810	204386045	FOXA1_1458	49
chr2	204392666	204393016	FOXA1_1459	46
chr2	204980757	204981014	FOXA1_1460	51
chr2	205010998	205011357	FOXA1_1461	63
chr2	205056519	205056952	FOXA1_1462	33
chr2	205243086	205243404	FOXA1_1463	100
chr2	205256440	205256681	FOXA1_1464	44
chr2	205473483	205474210	FOXA1_1465	68
chr2	205520563	205521010	FOXA1_1466	44
chr2	205603707	205604065	FOXA1_1467	55
chr2	205763605	205763956	FOXA1_1468	60
chr2	205789583	205789845	FOXA1_1469	40
chr2	205791951	205792141	FOXA1_1470	23
chr2	205793466	205793859	FOXA1_1471	55
chr2	205805123	205805369	FOXA1_1472	39
chr2	205846434	205847010	FOXA1_1473	227
chr2	205847856	205848137	FOXA1_1474	32
chr2	206083387	206083652	FOXA1_1475	42
chr2	206291944	206292340	FOXA1_1476	135
chr2	206304458	206304674	FOXA1_1477	35
chr2	206359937	206360228	FOXA1_1478	90
chr2	206475065	206475337	FOXA1_1479	54
chr2	206502622	206502824	FOXA1_1480	25
chr2	206510216	206510565	FOXA1_1481	42
chr2	206548200	206548726	FOXA1_1482	49
chr2	206562753	206562980	FOXA1_1483	39
chr2	206976015	206976238	FOXA1_1484	36
chr2	208307764	208308066	FOXA1_1485	68
chr2	208320898	208321161	FOXA1_1486	32
chr2	208355177	208355477	FOXA1_1487	61
chr2	208369856	208370108	FOXA1_1488	44
chr2	208374376	208374599	FOXA1_1489	30
chr2	208396825	208397116	FOXA1_1490	47
chr2	208401457	208401804	FOXA1_1491	55
chr2	208402101	208402271	FOXA1_1492	22
chr2	208418236	208418556	FOXA1_1493	152
chr2	208420040	208420550	FOXA1_1494	53
chr2	208420789	208421206	FOXA1_1495	158
chr2	208443231	208443674	FOXA1_1496	79
chr2	208479978	208480175	FOXA1_1497	28
chr2	208499299	208499553	FOXA1_1498	16
chr2	208586728	208587213	FOXA1_1499	36
chr2	208588494	208588756	FOXA1_1500	58
chr2	208604707	208605014	FOXA1_1501	50
chr2	208943359	208943584	FOXA1_1502	42
chr2	211114355	211114631	FOXA1_1503	55
chr2	211121886	211122363	FOXA1_1504	163
chr2	211488956	211489187	FOXA1_1505	42
chr2	211536426	211536713	FOXA1_1506	79
chr2	212932434	212932710	FOXA1_1507	43
chr2	212997138	212997366	FOXA1_1508	39
chr2	213024737	213025095	FOXA1_1509	36
chr2	213811979	213812186	FOXA1_1510	34
chr2	215990333	215990799	FOXA1_1511	152
chr2	215991521	215991839	FOXA1_1512	81
chr2	215992768	215993121	FOXA1_1513	71
chr2	216013057	216013233	FOXA1_1514	21
chr2	216071450	216071637	FOXA1_1515	29
chr2	216102327	216102596	FOXA1_1516	42
chr2	216190075	216190524	FOXA1_1517	172
chr2	216192048	216192584	FOXA1_1518	37
chr2	216254024	216254433	FOXA1_1519	76
chr2	216266623	216266824	FOXA1_1520	29
chr2	216366771	216367467	FOXA1_1521	169
chr2	216406814	216407118	FOXA1_1522	78
chr2	216449628	216449975	FOXA1_1523	125
chr2	216468412	216468625	FOXA1_1524	28
chr2	216555405	216555707	FOXA1_1525	80
chr2	216561604	216561773	FOXA1_1526	24
chr2	217144592	217145152	FOXA1_1527	85
chr2	217904644	217904903	FOXA1_1528	34
chr2	218258308	218258481	FOXA1_1529	26
chr2	218866342	218866540	FOXA1_1530	26
chr2	218960331	218960537	FOXA1_1531	28
chr2	219017611	219017903	FOXA1_1532	52
chr2	219021967	219022237	FOXA1_1533	48
chr2	219328197	219328509	FOXA1_1534	55
chr2	219328735	219329069	FOXA1_1535	116
chr2	219353846	219354279	FOXA1_1536	85
chr2	219574957	219575061	FOXA1_1537	23
chr2	219644215	219644580	FOXA1_1538	79
chr2	219654166	219654465	FOXA1_1539	48
chr2	219679253	219679572	FOXA1_1540	49
chr2	219684558	219684936	FOXA1_1541	75
chr2	219689746	219690024	FOXA1_1542	60
chr2	219699450	219699857	FOXA1_1543	76
chr2	219700473	219700691	FOXA1_1544	31
chr2	219704354	219704549	FOXA1_1545	31
chr2	219750651	219750940	FOXA1_1546	31
chr2	219822273	219822535	FOXA1_1547	64
chr2	219971823	219972112	FOXA1_1548	65
chr2	220149649	220150247	FOXA1_1549	98
chr2	220272442	220272638	FOXA1_1550	25
chr2	220846175	220846334	FOXA1_1551	22
chr2	223350402	223350730	FOXA1_1552	56
chr2	223368957	223370042	FOXA1_1553	234
chr2	223451338	223451615	FOXA1_1554	65
chr2	224481370	224481724	FOXA1_1555	128
chr2	224596283	224596511	FOXA1_1556	26
chr2	224677669	224677903	FOXA1_1557	44
chr2	224719379	224719715	FOXA1_1558	63
chr2	224724202	224724465	FOXA1_1559	47
chr2	224845266	224845589	FOXA1_1560	45
chr2	225058307	225058608	FOXA1_1561	64
chr2	226044500	226044720	FOXA1_1562	38
chr2	226688011	226688299	FOXA1_1563	39
chr2	226691700	226691916	FOXA1_1564	28
chr2	226732782	226733292	FOXA1_1565	111
chr2	226753548	226753791	FOXA1_1566	40
chr2	226763559	226763779	FOXA1_1567	41
chr2	226984660	226985065	FOXA1_1568	75
chr2	227029116	227029548	FOXA1_1569	67
chr2	227088423	227088745	FOXA1_1570	42
chr2	227132483	227132864	FOXA1_1571	158
chr2	227156727	227157031	FOXA1_1572	65
chr2	227191721	227192513	FOXA1_1573	62
chr2	227223203	227223493	FOXA1_1574	32
chr2	227306206	227306684	FOXA1_1575	94
chr2	227373453	227373862	FOXA1_1576	119
chr2	227411759	227411961	FOXA1_1577	31
chr2	227611585	227611850	FOXA1_1578	55
chr2	228024300	228024747	FOXA1_1579	91
chr2	228027515	228027903	FOXA1_1580	90
chr2	228217013	228217507	FOXA1_1581	162
chr2	228347294	228347512	FOXA1_1582	35
chr2	228369074	228369670	FOXA1_1583	42
chr2	228386298	228386929	FOXA1_1584	129
chr2	228391650	228392114	FOXA1_1585	52
chr2	228394566	228394748	FOXA1_1586	23
chr2	229733126	229733433	FOXA1_1587	58
chr2	230473021	230473259	FOXA1_1588	42
chr2	230702378	230702613	FOXA1_1589	28
chr2	230929095	230929322	FOXA1_1590	35
chr2	231086214	231086527	FOXA1_1591	39
chr2	231311939	231312238	FOXA1_1592	162
chr2	231607301	231607544	FOXA1_1593	47
chr2	231623230	231623617	FOXA1_1594	114
chr2	231638963	231639198	FOXA1_1595	39
chr2	232874026	232874388	FOXA1_1596	122
chr2	233586147	233586396	FOXA1_1597	60
chr2	234318796	234319125	FOXA1_1598	106
chr2	234330086	234330496	FOXA1_1599	148
chr2	234555330	234555583	FOXA1_1600	32
chr2	235249510	235249919	FOXA1_1601	70
chr2	235262489	235262846	FOXA1_1602	44
chr2	235265675	235265912	FOXA1_1603	28
chr2	235284057	235284319	FOXA1_1604	46
chr2	235369000	235369337	FOXA1_1605	92
chr2	235397234	235397437	FOXA1_1606	31
chr2	235419358	235419655	FOXA1_1607	71
chr2	235444583	235444896	FOXA1_1608	67
chr2	235453965	235454312	FOXA1_1609	60
chr2	235554835	235555164	FOXA1_1610	31
chr2	235574228	235574526	FOXA1_1611	48
chr2	235578963	235579349	FOXA1_1612	79
chr2	236078661	236078978	FOXA1_1613	60
chr2	236115311	236115836	FOXA1_1614	76
chr2	236172264	236172520	FOXA1_1615	36
chr2	236173345	236173637	FOXA1_1616	36
chr2	236462349	236462602	FOXA1_1617	45
chr2	236679474	236679628	FOXA1_1618	19
chr2	236691320	236691681	FOXA1_1619	216
chr2	237649373	237649636	FOXA1_1620	48
chr2	237870915	237871125	FOXA1_1621	30
chr2	238075964	238076195	FOXA1_1622	35
chr2	238187562	238188012	FOXA1_1623	45
chr2	238254489	238254795	FOXA1_1624	43
chr2	238307303	238307562	FOXA1_1625	54
chr2	238348284	238348523	FOXA1_1626	42
chr2	238434457	238434789	FOXA1_1627	64
chr2	238653183	238653609	FOXA1_1628	206
chr2	238859182	238859493	FOXA1_1629	87
chr2	238977443	238977691	FOXA1_1630	47
chr2	239091574	239091866	FOXA1_1631	41
chr2	239102671	239103015	FOXA1_1632	67
chr2	240031626	240032270	FOXA1_1633	47
chr2	240161420	240161557	FOXA1_1634	18
chr2	241548823	241549003	FOXA1_1635	27
chr2	241681336	241681907	FOXA1_1636	130
chr2	241873323	241873653	FOXA1_1637	99
chr2	242005791	242006051	FOXA1_1638	35
chr2	242020922	242021268	FOXA1_1639	108
chr2	242116261	242116488	FOXA1_1640	39
chr2	242138582	242138774	FOXA1_1641	31
chr2	242671670	242671803	FOXA1_1642	18
chr3	79766	80040	FOXA1_1643	56
chr3	281337	281860	FOXA1_1644	79
chr3	4443486	4443692	FOXA1_1645	31
chr3	4761208	4761453	FOXA1_1646	40
chr3	5003596	5003796	FOXA1_1647	32
chr3	5033304	5033538	FOXA1_1648	44
chr3	5348726	5348931	FOXA1_1649	31
chr3	8461043	8461427	FOXA1_1650	65
chr3	8503641	8503977	FOXA1_1651	143
chr3	8506234	8506452	FOXA1_1652	27
chr3	8516022	8516203	FOXA1_1653	24
chr3	8672201	8672490	FOXA1_1654	46
chr3	8771865	8772022	FOXA1_1655	22
chr3	9370137	9370448	FOXA1_1656	47
chr3	9914756	9915009	FOXA1_1657	39
chr3	10220623	10220943	FOXA1_1658	70
chr3	10241517	10241780	FOXA1_1659	43
chr3	10309437	10309732	FOXA1_1660	67
chr3	10525345	10525560	FOXA1_1661	33
chr3	10828868	10829396	FOXA1_1662	61
chr3	11635322	11635649	FOXA1_1663	37
chr3	11639666	11639936	FOXA1_1664	33
chr3	11670045	11670259	FOXA1_1665	33
chr3	12422393	12422747	FOXA1_1666	23
chr3	12425541	12425835	FOXA1_1667	113
chr3	12426722	12427058	FOXA1_1668	59
chr3	12664181	12664394	FOXA1_1669	32
chr3	12981264	12981602	FOXA1_1670	106
chr3	13279208	13279445	FOXA1_1671	31
chr3	13380657	13380961	FOXA1_1672	38
chr3	13410319	13410503	FOXA1_1673	23
chr3	13487338	13487671	FOXA1_1674	62
chr3	13612019	13612308	FOXA1_1675	27
chr3	15187566	15188043	FOXA1_1676	115
chr3	15618023	15618290	FOXA1_1677	52
chr3	15808195	15808361	FOXA1_1678	22
chr3	16076858	16077162	FOXA1_1679	46
chr3	16347909	16348122	FOXA1_1680	35
chr3	16349496	16349886	FOXA1_1681	39
chr3	17437230	17437522	FOXA1_1682	65
chr3	23917317	23917505	FOXA1_1683	25
chr3	24379872	24380096	FOXA1_1684	35
chr3	24468143	24468500	FOXA1_1685	56
chr3	27131264	27131565	FOXA1_1686	60
chr3	27143756	27144050	FOXA1_1687	91
chr3	27147292	27147610	FOXA1_1688	73
chr3	27298260	27298642	FOXA1_1689	30
chr3	27333689	27333924	FOXA1_1690	37
chr3	27376922	27377550	FOXA1_1691	156
chr3	27382816	27383076	FOXA1_1692	28
chr3	27392954	27393190	FOXA1_1693	40
chr3	27639675	27639948	FOXA1_1694	60
chr3	28131449	28131778	FOXA1_1695	88
chr3	30098465	30098642	FOXA1_1696	24
chr3	30210219	30210593	FOXA1_1697	77
chr3	30244410	30244713	FOXA1_1698	39
chr3	30275285	30275908	FOXA1_1699	204
chr3	30509199	30509683	FOXA1_1700	46
chr3	30613740	30614218	FOXA1_1701	71
chr3	30622718	30622985	FOXA1_1702	46
chr3	30642496	30642862	FOXA1_1703	45
chr3	30675944	30676187	FOXA1_1704	33
chr3	30709078	30709255	FOXA1_1705	19
chr3	30737597	30737930	FOXA1_1706	72
chr3	31110620	31110833	FOXA1_1707	41
chr3	31220676	31220873	FOXA1_1708	26
chr3	31264743	31264976	FOXA1_1709	36
chr3	31291586	31291789	FOXA1_1710	33
chr3	31305182	31305449	FOXA1_1711	35
chr3	31393549	31394078	FOXA1_1712	154
chr3	31796083	31796268	FOXA1_1713	27
chr3	31936107	31936415	FOXA1_1714	57
chr3	31957713	31958059	FOXA1_1715	39
chr3	31961640	31961954	FOXA1_1716	65
chr3	32061783	32062098	FOXA1_1717	60
chr3	32111976	32112267	FOXA1_1718	64
chr3	32232576	32232982	FOXA1_1719	180
chr3	32309044	32309287	FOXA1_1720	37
chr3	32313335	32313525	FOXA1_1721	31
chr3	32574197	32574482	FOXA1_1722	115
chr3	32811205	32811501	FOXA1_1723	52
chr3	32856671	32857157	FOXA1_1724	64
chr3	32986250	32986430	FOXA1_1725	25
chr3	33084066	33084214	FOXA1_1726	21
chr3	33086442	33086606	FOXA1_1727	21
chr3	33099346	33099612	FOXA1_1728	50
chr3	33654070	33654244	FOXA1_1729	25
chr3	34028550	34028917	FOXA1_1730	122
chr3	34030361	34030611	FOXA1_1731	41
chr3	36936366	36936551	FOXA1_1732	28
chr3	37098923	37099091	FOXA1_1733	21
chr3	37880783	37881002	FOXA1_1734	33
chr3	37952813	37953062	FOXA1_1735	49
chr3	38003474	38003731	FOXA1_1736	83
chr3	38150119	38150411	FOXA1_1737	49
chr3	39068331	39068568	FOXA1_1738	46
chr3	40104003	40104257	FOXA1_1739	48
chr3	40859786	40860187	FOXA1_1740	77
chr3	40888050	40888200	FOXA1_1741	22
chr3	40928494	40928690	FOXA1_1742	25
chr3	41284555	41284845	FOXA1_1743	83
chr3	42071856	42072050	FOXA1_1744	32
chr3	42096229	42096438	FOXA1_1745	32
chr3	42096999	42097300	FOXA1_1746	38
chr3	42146819	42147399	FOXA1_1747	197
chr3	42438705	42439127	FOXA1_1748	88
chr3	42748884	42749095	FOXA1_1749	34
chr3	42822024	42822282	FOXA1_1750	41
chr3	42845637	42845927	FOXA1_1751	21
chr3	42870286	42870598	FOXA1_1752	99
chr3	42872012	42872517	FOXA1_1753	40
chr3	43333387	43333854	FOXA1_1754	35
chr3	44337853	44338168	FOXA1_1755	98
chr3	45208696	45208936	FOXA1_1756	51
chr3	45655583	45655812	FOXA1_1757	34
chr3	45663647	45663909	FOXA1_1758	49
chr3	45673364	45673554	FOXA1_1759	28
chr3	46002866	46003106	FOXA1_1760	41
chr3	47082352	47082539	FOXA1_1761	28
chr3	47298981	47299213	FOXA1_1762	40
chr3	47396133	47396333	FOXA1_1763	27
chr3	47441297	47441841	FOXA1_1764	48
chr3	47971206	47971497	FOXA1_1765	38
chr3	48447771	48448044	FOXA1_1766	67
chr3	49680921	49681113	FOXA1_1767	26
chr3	50458352	50458590	FOXA1_1768	70
chr3	50601438	50601733	FOXA1_1769	45
chr3	51015066	51015285	FOXA1_1770	41
chr3	51107404	51107654	FOXA1_1771	39
chr3	52090151	52090357	FOXA1_1772	35
chr3	52219779	52220083	FOXA1_1773	82
chr3	52294396	52294638	FOXA1_1774	29
chr3	52348791	52348990	FOXA1_1775	28
chr3	52795594	52795739	FOXA1_1776	21
chr3	53487469	53487813	FOXA1_1777	49
chr3	53851956	53852360	FOXA1_1778	75
chr3	54331585	54331799	FOXA1_1779	34
chr3	56791332	56791598	FOXA1_1780	36
chr3	56827329	56828389	FOXA1_1781	54
chr3	56840009	56840321	FOXA1_1782	82
chr3	56849483	56849712	FOXA1_1783	35
chr3	56998833	56999107	FOXA1_1784	59
chr3	56999707	56999900	FOXA1_1785	27
chr3	57001190	57001569	FOXA1_1786	34
chr3	57758969	57759206	FOXA1_1787	43
chr3	57953188	57953567	FOXA1_1788	90
chr3	58000871	58001180	FOXA1_1789	88
chr3	58020294	58020777	FOXA1_1790	124
chr3	58062740	58062973	FOXA1_1791	52
chr3	58105557	58105861	FOXA1_1792	86
chr3	58141958	58142231	FOXA1_1793	46
chr3	58152242	58152452	FOXA1_1794	29
chr3	58154094	58154421	FOXA1_1795	43
chr3	58413032	58413314	FOXA1_1796	55
chr3	58432111	58432457	FOXA1_1797	152
chr3	58496657	58497146	FOXA1_1798	45
chr3	59625221	59625491	FOXA1_1799	43
chr3	59759198	59759557	FOXA1_1800	148
chr3	60704745	60704905	FOXA1_1801	19
chr3	60802149	60802454	FOXA1_1802	75
chr3	60927927	60928226	FOXA1_1803	94
chr3	61384131	61384375	FOXA1_1804	37
chr3	61595481	61595767	FOXA1_1805	55
chr3	61605770	61606161	FOXA1_1806	68
chr3	61686835	61687072	FOXA1_1807	36
chr3	62018156	62018362	FOXA1_1808	31
chr3	64462113	64462582	FOXA1_1809	109
chr3	64588589	64588795	FOXA1_1810	36
chr3	65252343	65252510	FOXA1_1811	20
chr3	65844432	65844615	FOXA1_1812	26
chr3	65916954	65917184	FOXA1_1813	39
chr3	66596208	66596481	FOXA1_1814	55
chr3	66608613	66609090	FOXA1_1815	38
chr3	66614214	66615087	FOXA1_1816	44
chr3	67675718	67675905	FOXA1_1817	25
chr3	67780531	67780909	FOXA1_1818	88
chr3	70869858	70870072	FOXA1_1819	33
chr3	71158857	71159161	FOXA1_1820	52
chr3	71192409	71192736	FOXA1_1821	109
chr3	71220200	71220506	FOXA1_1822	60
chr3	71265283	71265495	FOXA1_1823	32
chr3	71284864	71285102	FOXA1_1824	35
chr3	71340079	71340983	FOXA1_1825	195
chr3	71377099	71377374	FOXA1_1826	62
chr3	71390488	71390702	FOXA1_1827	32
chr3	71547640	71547958	FOXA1_1828	49
chr3	71679785	71679994	FOXA1_1829	32
chr3	71711831	71712121	FOXA1_1830	70
chr3	72703768	72703973	FOXA1_1831	25
chr3	73085377	73085702	FOXA1_1832	80
chr3	73099486	73099705	FOXA1_1833	38
chr3	73183720	73183929	FOXA1_1834	36
chr3	73703210	73703550	FOXA1_1835	75
chr3	76817799	76818037	FOXA1_1836	38
chr3	77104804	77105034	FOXA1_1837	49
chr3	78964739	78965077	FOXA1_1838	40
chr3	78976202	78976517	FOXA1_1839	77
chr3	78980741	78981112	FOXA1_1840	114
chr3	78981567	78981777	FOXA1_1841	34
chr3	79004081	79004443	FOXA1_1842	35
chr3	79038188	79038410	FOXA1_1843	39
chr3	79051261	79051538	FOXA1_1844	72
chr3	79103981	79104246	FOXA1_1845	72
chr3	79125291	79125542	FOXA1_1846	45
chr3	80744289	80744514	FOXA1_1847	46
chr3	80750193	80750533	FOXA1_1848	87
chr3	80828133	80828344	FOXA1_1849	36
chr3	80865481	80865754	FOXA1_1850	50
chr3	81381387	81381818	FOXA1_1851	129
chr3	81412129	81412338	FOXA1_1852	28
chr3	81432109	81432665	FOXA1_1853	260
chr3	81848878	81849082	FOXA1_1854	32
chr3	82505715	82506004	FOXA1_1855	38
chr3	82593046	82593739	FOXA1_1856	37
chr3	85139084	85139410	FOXA1_1857	78
chr3	87465256	87465500	FOXA1_1858	34
chr3	90579705	90579750	FOXA1_1859	18
chr3	95725907	95726125	FOXA1_1860	37
chr3	99211913	99212232	FOXA1_1861	89
chr3	99776640	99776901	FOXA1_1862	51
chr3	99795282	99795467	FOXA1_1863	28
chr3	100014644	100014890	FOXA1_1864	38
chr3	101103024	101103328	FOXA1_1865	29
chr3	101122474	101122896	FOXA1_1866	63
chr3	101132610	101132989	FOXA1_1867	155
chr3	101277528	101278103	FOXA1_1868	62
chr3	101278456	101278767	FOXA1_1869	55
chr3	101804068	101804329	FOXA1_1870	51
chr3	102775212	102775409	FOXA1_1871	25
chr3	103056207	103056552	FOXA1_1872	72
chr3	104086913	104087231	FOXA1_1873	63
chr3	105178515	105178759	FOXA1_1874	32
chr3	106588648	106589247	FOXA1_1875	79
chr3	106641733	106641954	FOXA1_1876	36
chr3	106704669	106705075	FOXA1_1877	170
chr3	107164067	107164399	FOXA1_1878	137
chr3	108886206	108886458	FOXA1_1879	27
chr3	108890882	108891244	FOXA1_1880	74
chr3	109036610	109036826	FOXA1_1881	37
chr3	110363375	110363558	FOXA1_1882	25
chr3	111598713	111598992	FOXA1_1883	34
chr3	111944765	111945069	FOXA1_1884	72
chr3	111975036	111975500	FOXA1_1885	94
chr3	112140340	112140538	FOXA1_1886	30
chr3	112141621	112141949	FOXA1_1887	96
chr3	112148413	112148649	FOXA1_1888	50
chr3	112197437	112197681	FOXA1_1889	45
chr3	112249431	112249604	FOXA1_1890	26
chr3	112308671	112308893	FOXA1_1891	53
chr3	112934670	112934963	FOXA1_1892	45
chr3	114864854	114865210	FOXA1_1893	88
chr3	115908215	115908441	FOXA1_1894	39
chr3	116301075	116301304	FOXA1_1895	35
chr3	116907865	116908149	FOXA1_1896	50
chr3	116927407	116927592	FOXA1_1897	28
chr3	116954683	116954868	FOXA1_1898	23
chr3	116994033	116994238	FOXA1_1899	26
chr3	117015669	117015897	FOXA1_1900	39
chr3	117024152	117024875	FOXA1_1901	47
chr3	117044874	117045183	FOXA1_1902	66
chr3	119742079	119742278	FOXA1_1903	32
chr3	120997424	120997655	FOXA1_1904	30
chr3	121349121	121349302	FOXA1_1905	27
chr3	121997573	121997820	FOXA1_1906	39
chr3	123567105	123567500	FOXA1_1907	100
chr3	123853190	123853531	FOXA1_1908	137
chr3	123894255	123894571	FOXA1_1909	59
chr3	124806730	124807011	FOXA1_1910	69
chr3	124807318	124807657	FOXA1_1911	60
chr3	124808137	124808352	FOXA1_1912	36
chr3	125020667	125020912	FOXA1_1913	36
chr3	125714794	125714979	FOXA1_1914	27
chr3	125722692	125722879	FOXA1_1915	27
chr3	125753907	125754150	FOXA1_1916	38
chr3	125818867	125819052	FOXA1_1917	26
chr3	125836757	125837076	FOXA1_1918	84
chr3	125900648	125900923	FOXA1_1919	57
chr3	125901232	125901516	FOXA1_1920	42
chr3	126016218	126016489	FOXA1_1921	42
chr3	126035563	126035885	FOXA1_1922	55
chr3	126036293	126036776	FOXA1_1923	40
chr3	126204956	126205274	FOXA1_1924	56
chr3	126264361	126265119	FOXA1_1925	58
chr3	127136904	127137084	FOXA1_1926	28
chr3	127268193	127268594	FOXA1_1927	134
chr3	128314673	128315377	FOXA1_1928	62
chr3	129237722	129237979	FOXA1_1929	37
chr3	129562273	129562453	FOXA1_1930	27
chr3	129909578	129909781	FOXA1_1931	30
chr3	130321188	130321415	FOXA1_1932	35
chr3	130615288	130615548	FOXA1_1933	43
chr3	130795391	130795664	FOXA1_1934	57
chr3	131172974	131173305	FOXA1_1935	92
chr3	134654508	134654689	FOXA1_1936	23
chr3	134700726	134701031	FOXA1_1937	63
chr3	134871924	134872379	FOXA1_1938	89
chr3	134877271	134877568	FOXA1_1939	46
chr3	134932492	134932797	FOXA1_1940	66
chr3	134944105	134944642	FOXA1_1941	186
chr3	134947720	134947907	FOXA1_1942	28
chr3	135621170	135621500	FOXA1_1943	53
chr3	137700539	137700820	FOXA1_1944	32
chr3	137788213	137788508	FOXA1_1945	64
chr3	139600769	139601054	FOXA1_1946	43
chr3	139601411	139601606	FOXA1_1947	27
chr3	139888330	139888653	FOXA1_1948	86
chr3	140025310	140025571	FOXA1_1949	56
chr3	141901313	141901777	FOXA1_1950	119
chr3	141912861	141913230	FOXA1_1951	75
chr3	142113365	142113682	FOXA1_1952	34
chr3	142158638	142159048	FOXA1_1953	89
chr3	142349344	142349552	FOXA1_1954	29
chr3	142430060	142430307	FOXA1_1955	33
chr3	142477575	142477805	FOXA1_1956	33
chr3	142534044	142534263	FOXA1_1957	28
chr3	142562514	142562814	FOXA1_1958	64
chr3	142611022	142611447	FOXA1_1959	36
chr3	142633032	142633348	FOXA1_1960	29
chr3	142849700	142849904	FOXA1_1961	28
chr3	142930008	142930278	FOXA1_1962	38
chr3	143517504	143517661	FOXA1_1963	20
chr3	143565487	143565738	FOXA1_1964	29
chr3	144141619	144141914	FOXA1_1965	63
chr3	144143192	144143579	FOXA1_1966	51
chr3	145175291	145175543	FOXA1_1967	38
chr3	145363594	145363888	FOXA1_1968	86
chr3	146849805	146850060	FOXA1_1969	37
chr3	147316132	147316412	FOXA1_1970	34
chr3	147422804	147423119	FOXA1_1971	79
chr3	147781500	147781993	FOXA1_1972	53
chr3	147827125	147827476	FOXA1_1973	83
chr3	147838396	147838748	FOXA1_1974	80
chr3	148385250	148385522	FOXA1_1975	38
chr3	149734937	149735181	FOXA1_1976	47
chr3	149801512	149801705	FOXA1_1977	27
chr3	149802677	149803065	FOXA1_1978	95
chr3	149910158	149910357	FOXA1_1979	30
chr3	150415243	150415507	FOXA1_1980	49
chr3	150424362	150424643	FOXA1_1981	31
chr3	150436579	150436811	FOXA1_1982	29
chr3	150569681	150569950	FOXA1_1983	40
chr3	150571823	150571999	FOXA1_1984	23
chr3	150587405	150587727	FOXA1_1985	74
chr3	150589293	150589528	FOXA1_1986	29
chr3	150602052	150602416	FOXA1_1987	254
chr3	150842182	150842515	FOXA1_1988	62
chr3	151046134	151046365	FOXA1_1989	55
chr3	151573200	151573435	FOXA1_1990	43
chr3	151937674	151938142	FOXA1_1991	50
chr3	152378768	152379109	FOXA1_1992	43
chr3	152398943	152399196	FOXA1_1993	50
chr3	152484526	152484841	FOXA1_1994	66
chr3	152830640	152830862	FOXA1_1995	38
chr3	152831590	152831813	FOXA1_1996	31
chr3	152970568	152971036	FOXA1_1997	95
chr3	152990620	152990873	FOXA1_1998	51
chr3	153016749	153017067	FOXA1_1999	68
[truncated: 6,176 more rows]
