# Supplementary material for: Differential binding and co-binding pattern of FOXA1 and FOXA3 and their relation to H3K4me3 in HepG2 cells revealed by ChIP-seq
Source: Genome Biol. 2009 Nov 17;10(11):R129. doi: 10.1186/gb-2009-10-11-r129 (PMC3091322; doi:10.1186/gb-2009-10-11-r129)
Supplement: Additional data file 3 — This file can be uploaded in the UCSC genome browser. [file gb-2009-10-11-r129-S3.BED]

track name="FOXA3" description="UU FOXA3 ChIP-seq regions" color=0,0,255
chr1	931693	932015	FOXA3_1	42
chr1	1050036	1050235	FOXA3_2	53
chr1	1055482	1055612	FOXA3_3	30
chr1	1326099	1326343	FOXA3_4	75
chr1	1689918	1690134	FOXA3_5	46
chr1	1704307	1704562	FOXA3_6	75
chr1	2026188	2026453	FOXA3_7	64
chr1	2111380	2111573	FOXA3_8	46
chr1	2153947	2154169	FOXA3_9	46
chr1	2232932	2233119	FOXA3_10	43
chr1	2497307	2497517	FOXA3_11	46
chr1	3219340	3219703	FOXA3_12	28
chr1	3531087	3531296	FOXA3_13	65
chr1	6395573	6395877	FOXA3_14	63
chr1	6564980	6565327	FOXA3_15	111
chr1	6583784	6584012	FOXA3_16	51
chr1	6707365	6707770	FOXA3_17	44
chr1	7700694	7700964	FOXA3_18	50
chr1	7920783	7920980	FOXA3_19	50
chr1	7987562	7987922	FOXA3_20	31
chr1	7998173	7998370	FOXA3_21	43
chr1	8009935	8010258	FOXA3_22	69
chr1	8023281	8023527	FOXA3_23	67
chr1	8043964	8044239	FOXA3_24	73
chr1	8077606	8077856	FOXA3_25	58
chr1	8099655	8099902	FOXA3_26	76
chr1	8152858	8153105	FOXA3_27	40
chr1	8164856	8165268	FOXA3_28	40
chr1	8172691	8172973	FOXA3_29	67
chr1	8177230	8177512	FOXA3_30	124
chr1	8182927	8183240	FOXA3_31	131
chr1	8194676	8195010	FOXA3_32	37
chr1	8224251	8224589	FOXA3_33	47
chr1	8241576	8242693	FOXA3_34	142
chr1	8245900	8246138	FOXA3_35	66
chr1	8294898	8295115	FOXA3_36	54
chr1	8626573	8626820	FOXA3_37	61
chr1	8722611	8723083	FOXA3_38	63
chr1	8724695	8725064	FOXA3_39	149
chr1	8862741	8862996	FOXA3_40	90
chr1	8900873	8901091	FOXA3_41	48
chr1	9095719	9096074	FOXA3_42	111
chr1	9145495	9145769	FOXA3_43	45
chr1	9176756	9177043	FOXA3_44	122
chr1	9417834	9418125	FOXA3_45	110
chr1	9421161	9421495	FOXA3_46	42
chr1	9421795	9422369	FOXA3_47	56
chr1	9520561	9520862	FOXA3_48	101
chr1	9532914	9533104	FOXA3_49	48
chr1	9536381	9536744	FOXA3_50	55
chr1	10151797	10152361	FOXA3_51	56
chr1	10153810	10154058	FOXA3_52	57
chr1	10472515	10472681	FOXA3_53	32
chr1	10582262	10582477	FOXA3_54	50
chr1	11020387	11020502	FOXA3_55	30
chr1	11250390	11250626	FOXA3_56	40
chr1	11892262	11892491	FOXA3_57	54
chr1	11973432	11973676	FOXA3_58	33
chr1	12363944	12364352	FOXA3_59	54
chr1	12383597	12383798	FOXA3_60	31
chr1	12510951	12511354	FOXA3_61	68
chr1	12586975	12587283	FOXA3_62	85
chr1	12591111	12591819	FOXA3_63	121
chr1	12597075	12597335	FOXA3_64	46
chr1	12598588	12598863	FOXA3_65	102
chr1	12641676	12641904	FOXA3_66	56
chr1	15148948	15149168	FOXA3_67	48
chr1	15151938	15152127	FOXA3_68	44
chr1	15344451	15344860	FOXA3_69	70
chr1	15484160	15484419	FOXA3_70	68
chr1	15607866	15608074	FOXA3_71	38
chr1	15800677	15800828	FOXA3_72	36
chr1	15817911	15818092	FOXA3_73	50
chr1	15819466	15819621	FOXA3_74	34
chr1	16035310	16035535	FOXA3_75	39
chr1	16203045	16203340	FOXA3_76	110
chr1	16566047	16566297	FOXA3_77	80
chr1	16713032	16713290	FOXA3_78	40
chr1	16813012	16813150	FOXA3_79	26
chr1	16877322	16877431	FOXA3_80	25
chr1	17095296	17095376	FOXA3_81	23
chr1	17104149	17104296	FOXA3_82	30
chr1	17780608	17780915	FOXA3_83	141
chr1	17791221	17791507	FOXA3_84	54
chr1	19148153	19148429	FOXA3_85	68
chr1	19422121	19422378	FOXA3_86	60
chr1	19583978	19584237	FOXA3_87	36
chr1	19624847	19625087	FOXA3_88	57
chr1	19629357	19629606	FOXA3_89	42
chr1	20174368	20174495	FOXA3_90	26
chr1	20382900	20383171	FOXA3_91	57
chr1	20675682	20675799	FOXA3_92	26
chr1	20803294	20803451	FOXA3_93	32
chr1	21450997	21451375	FOXA3_94	104
chr1	21518784	21518943	FOXA3_95	38
chr1	21528520	21528850	FOXA3_96	42
chr1	21531931	21532208	FOXA3_97	49
chr1	21537703	21538137	FOXA3_98	82
chr1	21975131	21975433	FOXA3_99	60
chr1	22130204	22130415	FOXA3_100	52
chr1	22157654	22157683	FOXA3_101	23
chr1	22547477	22547821	FOXA3_102	109
chr1	22613232	22613587	FOXA3_103	189
chr1	22649563	22650055	FOXA3_104	49
chr1	22650911	22651141	FOXA3_105	59
chr1	23378144	23378297	FOXA3_106	33
chr1	23386823	23387182	FOXA3_107	72
chr1	23472592	23472774	FOXA3_108	40
chr1	23658408	23658645	FOXA3_109	60
chr1	23678008	23678226	FOXA3_110	50
chr1	23696955	23697137	FOXA3_111	49
chr1	23761416	23761590	FOXA3_112	48
chr1	23926451	23926917	FOXA3_113	85
chr1	23964944	23965136	FOXA3_114	56
chr1	24217902	24218321	FOXA3_115	79
chr1	24220661	24221007	FOXA3_116	46
chr1	24313926	24314120	FOXA3_117	51
chr1	24317518	24317737	FOXA3_118	37
chr1	24701492	24701650	FOXA3_119	32
chr1	24740144	24740714	FOXA3_120	120
chr1	24758208	24758545	FOXA3_121	64
chr1	24904642	24905138	FOXA3_122	73
chr1	24966523	24966790	FOXA3_123	60
chr1	25110205	25110552	FOXA3_124	67
chr1	25367634	25367907	FOXA3_125	83
chr1	26196633	26196741	FOXA3_126	27
chr1	26905469	26905714	FOXA3_127	51
chr1	27030824	27031208	FOXA3_128	191
chr1	27113006	27113657	FOXA3_129	101
chr1	27114220	27114496	FOXA3_130	50
chr1	27161003	27161241	FOXA3_131	53
chr1	27391136	27391393	FOXA3_132	72
chr1	27689321	27689569	FOXA3_133	66
chr1	27726311	27726490	FOXA3_134	44
chr1	27741501	27741878	FOXA3_135	70
chr1	27820534	27820795	FOXA3_136	78
chr1	28142303	28142745	FOXA3_137	42
chr1	28352310	28352562	FOXA3_138	125
chr1	28445540	28445665	FOXA3_139	34
chr1	28495062	28495338	FOXA3_140	98
chr1	28704781	28705299	FOXA3_141	39
chr1	28707355	28707549	FOXA3_142	44
chr1	28709021	28709540	FOXA3_143	38
chr1	28717906	28718343	FOXA3_144	91
chr1	28752803	28752918	FOXA3_145	29
chr1	28833521	28833763	FOXA3_146	97
chr1	29126046	29126303	FOXA3_147	51
chr1	29305102	29305304	FOXA3_148	36
chr1	29385404	29385706	FOXA3_149	43
chr1	31415330	31415578	FOXA3_150	56
chr1	31416149	31416451	FOXA3_151	114
chr1	31692683	31692960	FOXA3_152	114
chr1	31747412	31747738	FOXA3_153	82
chr1	32093680	32093880	FOXA3_154	37
chr1	32416584	32416863	FOXA3_155	92
chr1	32548215	32548464	FOXA3_156	55
chr1	32559933	32560266	FOXA3_157	197
chr1	32952556	32952820	FOXA3_158	91
chr1	33262761	33262898	FOXA3_159	34
chr1	33288410	33288551	FOXA3_160	36
chr1	33365249	33365559	FOXA3_161	37
chr1	33495052	33495306	FOXA3_162	83
chr1	33497089	33497357	FOXA3_163	88
chr1	33580442	33580872	FOXA3_164	179
chr1	33585361	33585697	FOXA3_165	59
chr1	35349414	35349597	FOXA3_166	47
chr1	36486855	36487070	FOXA3_167	49
chr1	36507581	36507834	FOXA3_168	55
chr1	36725055	36725516	FOXA3_169	148
chr1	37717899	37718150	FOXA3_170	78
chr1	38100718	38100888	FOXA3_171	32
chr1	38226038	38226237	FOXA3_172	44
chr1	38228230	38228591	FOXA3_173	51
chr1	38504475	38504735	FOXA3_174	60
chr1	39207406	39207635	FOXA3_175	83
chr1	39224934	39225259	FOXA3_176	155
chr1	39254798	39255097	FOXA3_177	118
chr1	39330695	39330865	FOXA3_178	34
chr1	39350222	39350334	FOXA3_179	29
chr1	39355149	39355873	FOXA3_180	65
chr1	39396543	39396897	FOXA3_181	51
chr1	39630104	39630304	FOXA3_182	46
chr1	40038176	40038458	FOXA3_183	48
chr1	40628388	40628611	FOXA3_184	46
chr1	40947310	40947587	FOXA3_185	59
chr1	41157772	41158019	FOXA3_186	53
chr1	41168518	41168729	FOXA3_187	56
chr1	42452904	42453141	FOXA3_188	74
chr1	42553797	42553968	FOXA3_189	44
chr1	42578405	42578705	FOXA3_190	74
chr1	43277615	43277936	FOXA3_191	130
chr1	43410516	43410696	FOXA3_192	36
chr1	43732161	43732396	FOXA3_193	97
chr1	43761386	43761684	FOXA3_194	41
chr1	43786687	43786930	FOXA3_195	53
chr1	44218951	44219128	FOXA3_196	33
chr1	44224367	44224542	FOXA3_197	41
chr1	44225483	44225760	FOXA3_198	74
chr1	44247929	44248245	FOXA3_199	79
chr1	44521808	44522176	FOXA3_200	91
chr1	44920259	44920686	FOXA3_201	143
chr1	44939440	44939717	FOXA3_202	93
chr1	45410345	45410590	FOXA3_203	90
chr1	45504696	45504898	FOXA3_204	56
chr1	46110407	46110701	FOXA3_205	111
chr1	46417879	46418081	FOXA3_206	52
chr1	47716370	47716616	FOXA3_207	54
chr1	48151639	48151835	FOXA3_208	53
chr1	51756329	51756589	FOXA3_209	90
chr1	51928565	51928745	FOXA3_210	42
chr1	51929012	51929203	FOXA3_211	51
chr1	52275923	52276065	FOXA3_212	31
chr1	53052881	53053037	FOXA3_213	39
chr1	53345951	53346168	FOXA3_214	63
chr1	53399374	53399538	FOXA3_215	42
chr1	53421730	53422051	FOXA3_216	68
chr1	54319907	54320147	FOXA3_217	72
chr1	54663418	54663588	FOXA3_218	44
chr1	55099299	55099495	FOXA3_219	41
chr1	55103782	55103991	FOXA3_220	48
chr1	55106012	55106258	FOXA3_221	45
chr1	55126683	55126985	FOXA3_222	69
chr1	55685794	55686004	FOXA3_223	51
chr1	56653083	56653309	FOXA3_224	59
chr1	56807929	56808182	FOXA3_225	81
chr1	57057066	57057327	FOXA3_226	84
chr1	57158084	57158185	FOXA3_227	24
chr1	57206202	57206476	FOXA3_228	75
chr1	57518481	57518733	FOXA3_229	65
chr1	59044350	59044577	FOXA3_230	61
chr1	59053490	59053668	FOXA3_231	46
chr1	59123589	59123942	FOXA3_232	186
chr1	59290500	59290715	FOXA3_233	38
chr1	59295562	59295759	FOXA3_234	56
chr1	60094966	60095217	FOXA3_235	59
chr1	61380004	61380247	FOXA3_236	53
chr1	61576237	61576443	FOXA3_237	44
chr1	62479986	62480200	FOXA3_238	49
chr1	62860179	62860468	FOXA3_239	97
chr1	62928675	62928898	FOXA3_240	36
chr1	65136544	65136776	FOXA3_241	57
chr1	65149075	65149153	FOXA3_242	25
chr1	65154267	65154462	FOXA3_243	53
chr1	65225800	65226122	FOXA3_244	43
chr1	65397107	65397284	FOXA3_245	33
chr1	65416615	65416800	FOXA3_246	42
chr1	67772871	67773178	FOXA3_247	57
chr1	74928192	74928419	FOXA3_248	70
chr1	85567330	85567607	FOXA3_249	76
chr1	85612489	85612733	FOXA3_250	80
chr1	87020879	87021019	FOXA3_251	35
chr1	87031131	87031631	FOXA3_252	135
chr1	87062114	87062355	FOXA3_253	70
chr1	90064770	90064994	FOXA3_254	50
chr1	90181127	90181457	FOXA3_255	59
chr1	91197845	91198026	FOXA3_256	39
chr1	91254419	91254585	FOXA3_257	43
chr1	93823464	93823695	FOXA3_258	51
chr1	93853418	93853708	FOXA3_259	83
chr1	95252241	95252463	FOXA3_260	64
chr1	99998013	99998211	FOXA3_261	57
chr1	100723990	100724213	FOXA3_262	64
chr1	101242262	101242531	FOXA3_263	93
chr1	105977153	105977347	FOXA3_264	44
chr1	107870828	107871117	FOXA3_265	78
chr1	107914584	107914646	FOXA3_266	29
chr1	109434689	109434929	FOXA3_267	55
chr1	109525521	109525779	FOXA3_268	69
chr1	109643527	109643730	FOXA3_269	45
chr1	109737113	109737494	FOXA3_270	80
chr1	109785384	109785610	FOXA3_271	59
chr1	110304083	110304326	FOXA3_272	66
chr1	110304518	110304885	FOXA3_273	44
chr1	110322956	110323217	FOXA3_274	56
chr1	110378511	110378758	FOXA3_275	51
chr1	111761955	111762217	FOXA3_276	109
chr1	112321039	112321342	FOXA3_277	96
chr1	113049561	113049795	FOXA3_278	55
chr1	113732808	113733092	FOXA3_279	95
chr1	113778280	113778434	FOXA3_280	33
chr1	114273083	114273370	FOXA3_281	82
chr1	114811539	114811829	FOXA3_282	42
chr1	116467224	116467441	FOXA3_283	50
chr1	116810149	116810454	FOXA3_284	102
chr1	117197915	117198075	FOXA3_285	38
chr1	119258602	119258756	FOXA3_286	34
chr1	119304803	119305097	FOXA3_287	51
chr1	119307850	119308114	FOXA3_288	66
chr1	121029830	121030011	FOXA3_289	49
chr1	121055041	121055078	FOXA3_290	24
chr1	121057603	121057718	FOXA3_291	31
chr1	121059526	121059559	FOXA3_292	27
chr1	121184876	121184913	FOXA3_293	29
chr1	141483612	141483685	FOXA3_294	23
chr1	142120621	142120770	FOXA3_295	27
chr1	142124140	142124287	FOXA3_296	27
chr1	142720963	142721658	FOXA3_297	48
chr1	142724167	142724317	FOXA3_298	25
chr1	143786395	143786503	FOXA3_299	25
chr1	143789049	143789356	FOXA3_300	28
chr1	144149626	144149832	FOXA3_301	52
chr1	144253991	144254258	FOXA3_302	86
chr1	145550874	145551183	FOXA3_303	102
chr1	145563764	145563976	FOXA3_304	56
chr1	148532721	148532940	FOXA3_305	44
chr1	148840068	148840103	FOXA3_306	24
chr1	148850573	148850849	FOXA3_307	55
chr1	149252253	149252770	FOXA3_308	58
chr1	149310804	149311027	FOXA3_309	67
chr1	149753059	149753206	FOXA3_310	31
chr1	152193031	152193292	FOXA3_311	87
chr1	152206926	152207143	FOXA3_312	46
chr1	152590543	152590801	FOXA3_313	78
chr1	152626309	152626462	FOXA3_314	32
chr1	152657361	152657695	FOXA3_315	135
chr1	152658762	152659010	FOXA3_316	64
chr1	153330522	153330718	FOXA3_317	51
chr1	153366284	153366574	FOXA3_318	82
chr1	153368265	153368458	FOXA3_319	53
chr1	154181165	154181455	FOXA3_320	133
chr1	154219921	154220332	FOXA3_321	45
chr1	154360225	154360466	FOXA3_322	54
chr1	154452749	154452945	FOXA3_323	48
chr1	154453146	154453282	FOXA3_324	32
chr1	154461867	154462070	FOXA3_325	56
chr1	154707947	154708366	FOXA3_326	156
chr1	155476989	155477266	FOXA3_327	60
chr1	158488487	158488640	FOXA3_328	37
chr1	159455022	159455213	FOXA3_329	46
chr1	159459944	159460215	FOXA3_330	110
chr1	159604217	159604406	FOXA3_331	51
chr1	160002509	160002705	FOXA3_332	43
chr1	160328473	160328611	FOXA3_333	33
chr1	160388791	160389042	FOXA3_334	52
chr1	160797032	160797286	FOXA3_335	74
chr1	166053125	166053404	FOXA3_336	103
chr1	166731496	166731685	FOXA3_337	58
chr1	166925090	166925342	FOXA3_338	95
chr1	167781954	167782169	FOXA3_339	37
chr1	167806048	167806263	FOXA3_340	46
chr1	167820675	167820893	FOXA3_341	57
chr1	173048516	173048797	FOXA3_342	113
chr1	177012432	177012605	FOXA3_343	42
chr1	177327436	177327654	FOXA3_344	52
chr1	178352835	178353032	FOXA3_345	41
chr1	179278726	179278981	FOXA3_346	64
chr1	179328746	179328980	FOXA3_347	42
chr1	179348270	179348561	FOXA3_348	79
chr1	180527639	180527864	FOXA3_349	47
chr1	180537620	180537841	FOXA3_350	44
chr1	181935368	181935778	FOXA3_351	92
chr1	182015975	182016248	FOXA3_352	88
chr1	182995008	182995175	FOXA3_353	44
chr1	183210981	183211233	FOXA3_354	56
chr1	196120016	196120148	FOXA3_355	30
chr1	196230900	196231112	FOXA3_356	42
chr1	198607890	198608195	FOXA3_357	128
chr1	199143424	199143605	FOXA3_358	42
chr1	199362606	199362827	FOXA3_359	62
chr1	199390227	199390367	FOXA3_360	31
chr1	199621180	199621443	FOXA3_361	59
chr1	199739276	199739518	FOXA3_362	54
chr1	200254501	200254763	FOXA3_363	47
chr1	200282900	200283107	FOXA3_364	45
chr1	201046493	201046572	FOXA3_365	27
chr1	201527000	201527260	FOXA3_366	63
chr1	202337829	202338312	FOXA3_367	152
chr1	202407453	202407694	FOXA3_368	60
chr1	202450083	202450304	FOXA3_369	49
chr1	202634259	202634546	FOXA3_370	86
chr1	202652941	202653073	FOXA3_371	29
chr1	203728047	203728243	FOXA3_372	46
chr1	205328961	205329206	FOXA3_373	74
chr1	205368618	205368831	FOXA3_374	51
chr1	206443324	206443747	FOXA3_375	50
chr1	208613925	208614069	FOXA3_376	27
chr1	209819815	209820058	FOXA3_377	52
chr1	209844583	209844809	FOXA3_378	60
chr1	210169038	210169264	FOXA3_379	56
chr1	210468716	210469044	FOXA3_380	68
chr1	210498135	210498320	FOXA3_381	44
chr1	210531522	210531728	FOXA3_382	52
chr1	210848645	210848737	FOXA3_383	24
chr1	211528070	211528221	FOXA3_384	35
chr1	211612117	211612500	FOXA3_385	129
chr1	211634063	211634228	FOXA3_386	39
chr1	211999859	212000122	FOXA3_387	70
chr1	212180998	212181225	FOXA3_388	77
chr1	212268951	212269168	FOXA3_389	66
chr1	212918369	212918649	FOXA3_390	126
chr1	213806901	213807127	FOXA3_391	64
chr1	217570739	217570957	FOXA3_392	61
chr1	218329647	218329852	FOXA3_393	35
chr1	218974537	218974814	FOXA3_394	104
chr1	219008252	219008386	FOXA3_395	26
chr1	221286076	221286320	FOXA3_396	51
chr1	221975272	221975572	FOXA3_397	91
chr1	222270255	222270323	FOXA3_398	25
chr1	223708576	223708880	FOXA3_399	116
chr1	223925765	223925910	FOXA3_400	31
chr1	224067836	224068043	FOXA3_401	53
chr1	224140662	224140823	FOXA3_402	39
chr1	225199823	225200117	FOXA3_403	63
chr1	227038962	227039156	FOXA3_404	55
chr1	227166902	227167143	FOXA3_405	57
chr1	227301542	227301741	FOXA3_406	46
chr1	227350661	227350875	FOXA3_407	38
chr1	227423580	227424422	FOXA3_408	51
chr1	227472943	227473157	FOXA3_409	59
chr1	227476182	227476412	FOXA3_410	59
chr1	227501688	227501852	FOXA3_411	35
chr1	227712001	227712325	FOXA3_412	135
chr1	228323412	228323645	FOXA3_413	69
chr1	228842107	228842387	FOXA3_414	78
chr1	229626119	229626403	FOXA3_415	173
chr1	230366789	230366988	FOXA3_416	61
chr1	232810363	232810580	FOXA3_417	47
chr1	232814864	232815334	FOXA3_418	127
chr1	232845570	232845883	FOXA3_419	98
chr1	232878677	232878891	FOXA3_420	46
chr1	232918744	232919020	FOXA3_421	83
chr1	233077016	233077283	FOXA3_422	63
chr1	233078005	233078269	FOXA3_423	48
chr1	233163124	233163394	FOXA3_424	94
chr1	233165656	233166188	FOXA3_425	90
chr1	233177549	233178042	FOXA3_426	70
chr1	233181095	233181476	FOXA3_427	54
chr1	233526008	233526247	FOXA3_428	58
chr1	233641832	233642064	FOXA3_429	56
chr1	234269707	234269903	FOXA3_430	50
chr1	234327240	234327393	FOXA3_431	37
chr1	234629548	234629759	FOXA3_432	39
chr1	235074964	235075221	FOXA3_433	68
chr1	241735915	241736444	FOXA3_434	127
chr1	243275464	243275715	FOXA3_435	41
chr1	245035177	245035563	FOXA3_436	36
chr1	246634058	246634166	FOXA3_437	33
chr2	166027	166332	FOXA3_438	59
chr2	250739	251142	FOXA3_439	153
chr2	3363012	3363271	FOXA3_440	134
chr2	3600514	3600755	FOXA3_441	56
chr2	3611212	3611500	FOXA3_442	77
chr2	3682458	3682716	FOXA3_443	60
chr2	6976298	6976472	FOXA3_444	44
chr2	7089405	7089653	FOXA3_445	77
chr2	8160702	8160949	FOXA3_446	68
chr2	8422378	8422582	FOXA3_447	38
chr2	8682999	8683235	FOXA3_448	59
chr2	8691517	8691792	FOXA3_449	73
chr2	8713874	8714182	FOXA3_450	83
chr2	8738086	8738274	FOXA3_451	53
chr2	8898153	8898412	FOXA3_452	64
chr2	9385505	9385767	FOXA3_453	62
chr2	9394454	9394667	FOXA3_454	48
chr2	10076822	10077059	FOXA3_455	70
chr2	10283715	10283889	FOXA3_456	41
chr2	10358689	10359129	FOXA3_457	76
chr2	10384694	10384943	FOXA3_458	62
chr2	10426956	10427182	FOXA3_459	51
chr2	10509924	10510133	FOXA3_460	40
chr2	10544771	10545029	FOXA3_461	91
chr2	10551219	10551469	FOXA3_462	48
chr2	10648369	10648624	FOXA3_463	87
chr2	10993709	10994173	FOXA3_464	144
chr2	11226833	11227119	FOXA3_465	52
chr2	11244843	11244986	FOXA3_466	31
chr2	11311652	11311942	FOXA3_467	87
chr2	11400328	11400591	FOXA3_468	46
chr2	11411948	11412350	FOXA3_469	174
chr2	11423853	11424128	FOXA3_470	91
chr2	11774408	11774565	FOXA3_471	40
chr2	11780395	11780636	FOXA3_472	73
chr2	11880400	11880666	FOXA3_473	76
chr2	15823953	15824219	FOXA3_474	71
chr2	15834121	15834411	FOXA3_475	92
chr2	15839567	15840136	FOXA3_476	60
chr2	16108334	16108515	FOXA3_477	38
chr2	16125806	16126051	FOXA3_478	63
chr2	16127855	16128159	FOXA3_479	91
chr2	16161964	16162152	FOXA3_480	46
chr2	17524645	17524854	FOXA3_481	55
chr2	17638744	17638924	FOXA3_482	38
chr2	18277957	18278110	FOXA3_483	38
chr2	18845168	18845589	FOXA3_484	97
chr2	19015599	19015792	FOXA3_485	43
chr2	19112129	19112367	FOXA3_486	61
chr2	19632619	19632790	FOXA3_487	37
chr2	20171938	20172136	FOXA3_488	57
chr2	20271432	20271716	FOXA3_489	53
chr2	20417054	20417243	FOXA3_490	45
chr2	20474692	20474945	FOXA3_491	43
chr2	20501792	20502107	FOXA3_492	49
chr2	20510230	20510390	FOXA3_493	34
chr2	20643924	20644221	FOXA3_494	100
chr2	20656603	20656987	FOXA3_495	64
chr2	20660217	20660612	FOXA3_496	107
chr2	20674600	20674963	FOXA3_497	88
chr2	21119386	21119671	FOXA3_498	61
chr2	21123557	21123776	FOXA3_499	67
chr2	21132723	21132981	FOXA3_500	94
chr2	21146740	21147029	FOXA3_501	104
chr2	22132268	22132530	FOXA3_502	121
chr2	24345741	24345967	FOXA3_503	53
chr2	25598505	25598729	FOXA3_504	56
chr2	25863457	25863665	FOXA3_505	43
chr2	26088324	26089164	FOXA3_506	62
chr2	26156806	26157063	FOXA3_507	92
chr2	26314970	26315202	FOXA3_508	85
chr2	26707350	26707585	FOXA3_509	79
chr2	26798113	26798371	FOXA3_510	75
chr2	27172155	27172394	FOXA3_511	49
chr2	27247939	27248222	FOXA3_512	103
chr2	27433084	27433345	FOXA3_513	66
chr2	27572450	27572831	FOXA3_514	46
chr2	27822785	27822994	FOXA3_515	62
chr2	27833255	27833540	FOXA3_516	43
chr2	27839748	27839934	FOXA3_517	45
chr2	28785558	28785738	FOXA3_518	46
chr2	29200124	29200314	FOXA3_519	45
chr2	30530007	30530221	FOXA3_520	41
chr2	31890745	31891138	FOXA3_521	139
chr2	32310681	32310854	FOXA3_522	42
chr2	32344164	32344440	FOXA3_523	45
chr2	32356249	32356531	FOXA3_524	115
chr2	33354326	33354545	FOXA3_525	58
chr2	36514025	36514301	FOXA3_526	66
chr2	36582780	36583083	FOXA3_527	64
chr2	36730736	36731045	FOXA3_528	143
chr2	37164803	37165035	FOXA3_529	52
chr2	37270556	37270761	FOXA3_530	50
chr2	38001310	38001537	FOXA3_531	49
chr2	38487180	38487393	FOXA3_532	44
chr2	38516898	38517174	FOXA3_533	71
chr2	38577925	38578229	FOXA3_534	47
chr2	38589057	38589339	FOXA3_535	55
chr2	38608656	38608740	FOXA3_536	27
chr2	38771566	38771769	FOXA3_537	60
chr2	39218829	39219095	FOXA3_538	71
chr2	39231656	39231906	FOXA3_539	61
chr2	39460411	39460609	FOXA3_540	53
chr2	39631342	39631608	FOXA3_541	83
chr2	41928740	41929055	FOXA3_542	178
chr2	42126727	42126996	FOXA3_543	76
chr2	42182643	42182907	FOXA3_544	69
chr2	43059126	43059270	FOXA3_545	31
chr2	43249429	43249572	FOXA3_546	31
chr2	43265060	43265393	FOXA3_547	36
chr2	43291249	43291479	FOXA3_548	51
chr2	43307896	43307986	FOXA3_549	24
chr2	43339255	43339437	FOXA3_550	41
chr2	43374495	43374789	FOXA3_551	69
chr2	43392067	43392220	FOXA3_552	37
chr2	43456538	43456774	FOXA3_553	71
chr2	43715268	43715723	FOXA3_554	148
chr2	43839908	43840182	FOXA3_555	36
chr2	44167914	44168218	FOXA3_556	97
chr2	45338082	45338331	FOXA3_557	71
chr2	45354162	45354674	FOXA3_558	62
chr2	45550446	45550653	FOXA3_559	52
chr2	46387045	46387308	FOXA3_560	49
chr2	46387891	46388063	FOXA3_561	37
chr2	46394739	46394949	FOXA3_562	57
chr2	46489667	46490106	FOXA3_563	94
chr2	46818300	46818487	FOXA3_564	55
chr2	47051452	47051926	FOXA3_565	61
chr2	47110752	47111039	FOXA3_566	124
chr2	47159616	47159974	FOXA3_567	64
chr2	47272516	47272779	FOXA3_568	63
chr2	47313678	47313976	FOXA3_569	100
chr2	47393778	47394122	FOXA3_570	94
chr2	47483417	47483636	FOXA3_571	73
chr2	48302558	48302869	FOXA3_572	91
chr2	48424969	48425149	FOXA3_573	44
chr2	53907436	53907800	FOXA3_574	71
chr2	53931778	53931924	FOXA3_575	36
chr2	54050020	54050253	FOXA3_576	90
chr2	54096803	54096953	FOXA3_577	35
chr2	54124641	54124955	FOXA3_578	146
chr2	54626428	54626677	FOXA3_579	80
chr2	54638211	54638433	FOXA3_580	54
chr2	54652968	54653230	FOXA3_581	109
chr2	54654741	54655116	FOXA3_582	71
chr2	55190164	55190528	FOXA3_583	95
chr2	55261118	55261322	FOXA3_584	50
chr2	55600165	55600355	FOXA3_585	40
chr2	60966341	60966551	FOXA3_586	70
chr2	61006717	61006869	FOXA3_587	35
chr2	61097807	61097987	FOXA3_588	32
chr2	61347434	61347587	FOXA3_589	32
chr2	61552468	61552856	FOXA3_590	76
chr2	61710490	61710686	FOXA3_591	50
chr2	62547788	62547999	FOXA3_592	51
chr2	62650590	62651128	FOXA3_593	46
chr2	62659533	62659789	FOXA3_594	53
chr2	64062411	64062642	FOXA3_595	56
chr2	64064926	64065141	FOXA3_596	90
chr2	64072142	64072374	FOXA3_597	56
chr2	64687164	64687346	FOXA3_598	44
chr2	64727026	64727223	FOXA3_599	43
chr2	64731462	64731652	FOXA3_600	44
chr2	64766191	64766423	FOXA3_601	44
chr2	64811180	64811545	FOXA3_602	83
chr2	65024338	65024566	FOXA3_603	57
chr2	65381792	65382023	FOXA3_604	61
chr2	65443891	65444099	FOXA3_605	53
chr2	65453974	65454337	FOXA3_606	139
chr2	65477002	65477198	FOXA3_607	36
chr2	69163419	69163656	FOXA3_608	51
chr2	69258778	69259039	FOXA3_609	50
chr2	69276971	69277212	FOXA3_610	60
chr2	69862119	69862390	FOXA3_611	70
chr2	70007716	70008062	FOXA3_612	36
chr2	70167265	70167503	FOXA3_613	74
chr2	70175839	70176041	FOXA3_614	47
chr2	70329561	70329752	FOXA3_615	51
chr2	70512776	70512843	FOXA3_616	25
chr2	70637888	70638141	FOXA3_617	57
chr2	71000477	71000736	FOXA3_618	129
chr2	71963662	71963876	FOXA3_619	66
chr2	72775595	72775818	FOXA3_620	59
chr2	73102115	73102319	FOXA3_621	48
chr2	73112645	73113209	FOXA3_622	149
chr2	73860664	73860977	FOXA3_623	123
chr2	74566914	74567125	FOXA3_624	51
chr2	74845355	74845866	FOXA3_625	96
chr2	74887253	74887508	FOXA3_626	44
chr2	74936947	74937225	FOXA3_627	77
chr2	75233948	75234243	FOXA3_628	136
chr2	75562063	75562362	FOXA3_629	75
chr2	75597077	75597414	FOXA3_630	103
chr2	76273780	76274002	FOXA3_631	65
chr2	78341553	78341787	FOXA3_632	71
chr2	78497355	78497592	FOXA3_633	87
chr2	78622515	78622681	FOXA3_634	42
chr2	84374452	84374783	FOXA3_635	119
chr2	84380872	84381336	FOXA3_636	60
chr2	84988264	84988458	FOXA3_637	46
chr2	85000566	85000775	FOXA3_638	54
chr2	85355229	85355393	FOXA3_639	30
chr2	85501900	85502389	FOXA3_640	94
chr2	85627512	85627754	FOXA3_641	56
chr2	85632714	85632840	FOXA3_642	25
chr2	85665622	85665899	FOXA3_643	60
chr2	86521540	86521855	FOXA3_644	64
chr2	86637230	86637411	FOXA3_645	39
chr2	88209101	88209338	FOXA3_646	48
chr2	88287658	88287836	FOXA3_647	52
chr2	88291144	88291261	FOXA3_648	26
chr2	88610860	88611011	FOXA3_649	30
chr2	90961442	90961613	FOXA3_650	39
chr2	90968172	90968211	FOXA3_651	26
chr2	90968425	90968783	FOXA3_652	56
chr2	90970974	90971259	FOXA3_653	29
chr2	91057106	91057414	FOXA3_654	41
chr2	91166184	91166241	FOXA3_655	22
chr2	91173246	91173273	FOXA3_656	23
chr2	91178445	91178681	FOXA3_657	30
chr2	91179931	91180423	FOXA3_658	40
chr2	95144859	95145101	FOXA3_659	58
chr2	96289830	96290167	FOXA3_660	170
chr2	96436914	96437292	FOXA3_661	51
chr2	96667846	96668059	FOXA3_662	47
chr2	96799576	96799795	FOXA3_663	56
chr2	96848746	96848992	FOXA3_664	78
chr2	98687681	98687964	FOXA3_665	130
chr2	98778971	98779357	FOXA3_666	50
chr2	98851511	98851759	FOXA3_667	65
chr2	99261673	99261936	FOXA3_668	61
chr2	100225921	100226111	FOXA3_669	36
chr2	100750782	100750979	FOXA3_670	62
chr2	100885929	100886066	FOXA3_671	31
chr2	101089560	101089804	FOXA3_672	71
chr2	101093394	101093651	FOXA3_673	90
chr2	101100117	101100478	FOXA3_674	120
chr2	101103559	101103905	FOXA3_675	89
chr2	101107992	101108243	FOXA3_676	56
chr2	101549587	101550128	FOXA3_677	76
chr2	101723455	101723631	FOXA3_678	46
chr2	101746824	101747098	FOXA3_679	81
chr2	101754856	101755091	FOXA3_680	49
chr2	101944223	101944577	FOXA3_681	50
chr2	102013681	102013906	FOXA3_682	55
chr2	102029232	102029512	FOXA3_683	62
chr2	102047633	102047837	FOXA3_684	38
chr2	102138535	102139217	FOXA3_685	61
chr2	102223722	102223985	FOXA3_686	76
chr2	105322456	105322593	FOXA3_687	33
chr2	105805809	105806210	FOXA3_688	37
chr2	106013919	106014079	FOXA3_689	32
chr2	108254960	108255169	FOXA3_690	50
chr2	109759514	109759883	FOXA3_691	167
chr2	111481937	111482081	FOXA3_692	34
chr2	112449156	112449559	FOXA3_693	162
chr2	112643722	112644000	FOXA3_694	128
chr2	113278360	113278537	FOXA3_695	41
chr2	113600943	113601569	FOXA3_696	72
chr2	113612536	113612723	FOXA3_697	43
chr2	114292487	114292742	FOXA3_698	56
chr2	114451617	114452658	FOXA3_699	119
chr2	114454039	114454478	FOXA3_700	48
chr2	114480565	114480807	FOXA3_701	66
chr2	114551147	114551319	FOXA3_702	39
chr2	119900820	119901096	FOXA3_703	54
chr2	120218510	120218679	FOXA3_704	32
chr2	120541233	120541523	FOXA3_705	122
chr2	120608398	120608582	FOXA3_706	44
chr2	120822510	120822758	FOXA3_707	75
chr2	120873230	120873520	FOXA3_708	73
chr2	120939941	120940651	FOXA3_709	126
chr2	120944183	120944633	FOXA3_710	108
chr2	121014322	121014601	FOXA3_711	54
chr2	122072181	122072300	FOXA3_712	24
chr2	122124047	122124207	FOXA3_713	31
chr2	122907245	122907442	FOXA3_714	47
chr2	127470775	127471019	FOXA3_715	90
chr2	127700740	127700976	FOXA3_716	47
chr2	127887913	127888162	FOXA3_717	56
chr2	127892964	127893181	FOXA3_718	43
chr2	127928970	127929510	FOXA3_719	119
chr2	128237885	128237991	FOXA3_720	27
chr2	128641043	128641347	FOXA3_721	71
chr2	128644313	128644577	FOXA3_722	67
chr2	128652748	128653029	FOXA3_723	62
chr2	128780427	128780645	FOXA3_724	50
chr2	129069228	129069435	FOXA3_725	61
chr2	131966734	131966909	FOXA3_726	38
chr2	132715343	132715484	FOXA3_727	25
chr2	132731669	132731807	FOXA3_728	25
chr2	132732887	132732910	FOXA3_729	26
chr2	132738884	132738941	FOXA3_730	27
chr2	132739155	132739309	FOXA3_731	31
chr2	132740462	132740697	FOXA3_732	35
chr2	132741575	132742349	FOXA3_733	50
chr2	132748068	132748294	FOXA3_734	29
chr2	132752058	132752342	FOXA3_735	23
chr2	132754598	132754742	FOXA3_736	27
chr2	132864183	132864378	FOXA3_737	43
chr2	132912760	132912962	FOXA3_738	46
chr2	132913852	132914128	FOXA3_739	53
chr2	133116471	133116748	FOXA3_740	49
chr2	134886212	134886510	FOXA3_741	57
chr2	134906402	134906794	FOXA3_742	52
chr2	135624816	135625067	FOXA3_743	78
chr2	138417180	138417406	FOXA3_744	37
chr2	138438155	138438848	FOXA3_745	42
chr2	139416624	139416756	FOXA3_746	29
chr2	143337634	143337930	FOXA3_747	45
chr2	146234998	146235160	FOXA3_748	27
chr2	146251521	146251693	FOXA3_749	44
chr2	148283631	148283784	FOXA3_750	34
chr2	148401138	148401412	FOXA3_751	72
chr2	149119439	149119666	FOXA3_752	54
chr2	149585213	149585462	FOXA3_753	60
chr2	150127242	150127413	FOXA3_754	38
chr2	151974594	151974819	FOXA3_755	61
chr2	152417857	152418049	FOXA3_756	49
chr2	152493308	152493398	FOXA3_757	27
chr2	152560533	152560779	FOXA3_758	66
chr2	152942841	152943043	FOXA3_759	59
chr2	152970041	152970280	FOXA3_760	70
chr2	152974855	152975117	FOXA3_761	72
chr2	152990867	152991102	FOXA3_762	63
chr2	153050959	153051242	FOXA3_763	80
chr2	155014663	155014919	FOXA3_764	52
chr2	156754027	156754184	FOXA3_765	37
chr2	158695708	158695980	FOXA3_766	69
chr2	158696785	158697136	FOXA3_767	80
chr2	159151347	159151560	FOXA3_768	45
chr2	159288698	159288980	FOXA3_769	95
chr2	159563747	159563990	FOXA3_770	77
chr2	159855037	159855247	FOXA3_771	44
chr2	160362323	160362509	FOXA3_772	37
chr2	160775490	160775678	FOXA3_773	41
chr2	160889753	160890005	FOXA3_774	57
chr2	161724712	161724978	FOXA3_775	79
chr2	161725572	161725898	FOXA3_776	67
chr2	161843407	161843887	FOXA3_777	41
chr2	161844843	161845132	FOXA3_778	37
chr2	161847082	161847245	FOXA3_779	38
chr2	163144815	163145054	FOXA3_780	79
chr2	163147247	163147527	FOXA3_781	89
chr2	163275117	163275391	FOXA3_782	79
chr2	163314921	163315071	FOXA3_783	39
chr2	165452287	165452404	FOXA3_784	30
chr2	166699232	166699436	FOXA3_785	50
chr2	166794481	166794721	FOXA3_786	95
chr2	166894343	166894584	FOXA3_787	65
chr2	168837045	168837360	FOXA3_788	153
chr2	169032578	169032760	FOXA3_789	42
chr2	170282074	170282329	FOXA3_790	37
chr2	170721891	170722095	FOXA3_791	59
chr2	171020405	171020659	FOXA3_792	56
chr2	171020933	171021145	FOXA3_793	55
chr2	171095001	171095264	FOXA3_794	59
chr2	171279507	171279712	FOXA3_795	40
chr2	171731999	171732172	FOXA3_796	43
chr2	172294120	172294378	FOXA3_797	111
chr2	172914118	172914355	FOXA3_798	48
chr2	173038694	173038907	FOXA3_799	34
chr2	175609647	175609811	FOXA3_800	38
chr2	175635937	175636320	FOXA3_801	181
chr2	175740941	175741181	FOXA3_802	86
chr2	176178667	176178849	FOXA3_803	45
chr2	176179465	176179766	FOXA3_804	106
chr2	177743259	177743412	FOXA3_805	32
chr2	177836368	177836572	FOXA3_806	46
chr2	177969736	177969947	FOXA3_807	64
chr2	177971034	177971233	FOXA3_808	62
chr2	177978109	177978352	FOXA3_809	63
chr2	178152718	178152953	FOXA3_810	44
chr2	178544113	178544350	FOXA3_811	44
chr2	179042157	179042342	FOXA3_812	37
chr2	179042617	179042783	FOXA3_813	45
chr2	181180587	181180745	FOXA3_814	33
chr2	181336646	181336836	FOXA3_815	50
chr2	186386747	186386915	FOXA3_816	39
chr2	186702996	186703312	FOXA3_817	66
chr2	186754700	186754918	FOXA3_818	82
chr2	188114623	188115006	FOXA3_819	54
chr2	190095016	190095222	FOXA3_820	45
chr2	190234127	190234390	FOXA3_821	66
chr2	190925882	190926190	FOXA3_822	72
chr2	190945456	190945614	FOXA3_823	33
chr2	191587315	191587519	FOXA3_824	41
chr2	192210765	192211625	FOXA3_825	80
chr2	192439720	192440107	FOXA3_826	75
chr2	192442178	192442476	FOXA3_827	73
chr2	192455410	192455613	FOXA3_828	34
chr2	196230160	196230384	FOXA3_829	50
chr2	196641344	196641513	FOXA3_830	34
chr2	197324087	197324316	FOXA3_831	39
chr2	197372475	197372723	FOXA3_832	55
chr2	198186449	198186853	FOXA3_833	86
chr2	200311758	200312002	FOXA3_834	55
chr2	200650166	200650388	FOXA3_835	70
chr2	200794150	200794566	FOXA3_836	40
chr2	200892958	200893182	FOXA3_837	63
chr2	200979003	200979268	FOXA3_838	79
chr2	201314850	201315085	FOXA3_839	54
chr2	201329572	201329974	FOXA3_840	73
chr2	201517990	201518157	FOXA3_841	30
chr2	201536783	201536962	FOXA3_842	46
chr2	201689089	201689344	FOXA3_843	47
chr2	201755649	201755989	FOXA3_844	44
chr2	203161686	203161980	FOXA3_845	50
chr2	204221361	204221587	FOXA3_846	56
chr2	204392671	204393017	FOXA3_847	48
chr2	204980821	204980983	FOXA3_848	39
chr2	205846572	205846955	FOXA3_849	128
chr2	206291992	206292315	FOXA3_850	89
chr2	206360006	206360216	FOXA3_851	64
chr2	206562743	206563011	FOXA3_852	74
chr2	206656898	206656938	FOXA3_853	21
chr2	207739064	207739217	FOXA3_854	40
chr2	208355210	208355464	FOXA3_855	93
chr2	208396817	208397111	FOXA3_856	81
chr2	208418269	208418504	FOXA3_857	78
chr2	208420785	208421084	FOXA3_858	83
chr2	208443298	208443638	FOXA3_859	80
chr2	208598186	208598724	FOXA3_860	42
chr2	208604791	208604974	FOXA3_861	54
chr2	208943410	208943596	FOXA3_862	45
chr2	211121985	211122319	FOXA3_863	63
chr2	215943278	215943353	FOXA3_864	22
chr2	215990366	215990630	FOXA3_865	115
chr2	215991591	215991771	FOXA3_866	42
chr2	216014637	216014842	FOXA3_867	52
chr2	216163413	216163614	FOXA3_868	51
chr2	216322622	216322972	FOXA3_869	37
chr2	216366814	216367393	FOXA3_870	62
chr2	216406847	216407074	FOXA3_871	52
chr2	216555419	216555698	FOXA3_872	94
chr2	216561660	216561738	FOXA3_873	26
chr2	217144579	217145197	FOXA3_874	95
chr2	218258281	218258444	FOXA3_875	35
chr2	218954851	218955058	FOXA3_876	37
chr2	218969747	218970002	FOXA3_877	53
chr2	218972756	218972852	FOXA3_878	25
chr2	219017615	219017988	FOXA3_879	89
chr2	219022006	219022201	FOXA3_880	46
chr2	219328664	219329072	FOXA3_881	175
chr2	219750671	219750947	FOXA3_882	64
chr2	219822251	219822567	FOXA3_883	169
chr2	219971855	219972075	FOXA3_884	49
chr2	220149276	220149440	FOXA3_885	38
chr2	220297736	220297947	FOXA3_886	59
chr2	223350423	223350660	FOXA3_887	71
chr2	223369104	223369258	FOXA3_888	32
chr2	223369543	223370044	FOXA3_889	106
chr2	224362504	224362636	FOXA3_890	29
chr2	224481418	224481669	FOXA3_891	38
chr2	224743410	224743543	FOXA3_892	35
chr2	225058339	225058585	FOXA3_893	55
chr2	226732862	226733015	FOXA3_894	37
chr2	226753345	226753761	FOXA3_895	54
chr2	226763562	226763797	FOXA3_896	51
chr2	226933755	226933893	FOXA3_897	31
chr2	226984692	226985069	FOXA3_898	72
chr2	227132526	227132825	FOXA3_899	119
chr2	227156752	227156975	FOXA3_900	56
chr2	227223228	227223501	FOXA3_901	89
chr2	227306237	227306473	FOXA3_902	59
chr2	227373330	227374006	FOXA3_903	49
chr2	227411748	227411987	FOXA3_904	75
chr2	228024372	228024728	FOXA3_905	62
chr2	228386274	228386940	FOXA3_906	109
chr2	228391139	228392107	FOXA3_907	48
chr2	229736975	229737124	FOXA3_908	37
chr2	231312007	231312190	FOXA3_909	64
chr2	231623247	231623749	FOXA3_910	104
chr2	231641542	231641736	FOXA3_911	58
chr2	232274560	232274881	FOXA3_912	49
chr2	232530862	232531093	FOXA3_913	65
chr2	232874086	232874354	FOXA3_914	88
chr2	233586113	233586420	FOXA3_915	153
chr2	233640173	233640382	FOXA3_916	41
chr2	234310590	234310620	FOXA3_917	23
chr2	235249606	235249925	FOXA3_918	42
chr2	235251237	235251574	FOXA3_919	60
chr2	235253200	235253370	FOXA3_920	34
chr2	235284059	235284261	FOXA3_921	48
chr2	235336980	235337343	FOXA3_922	53
chr2	235369040	235369271	FOXA3_923	58
chr2	235397189	235397493	FOXA3_924	78
chr2	235444588	235444878	FOXA3_925	63
chr2	235453998	235454246	FOXA3_926	58
chr2	235554745	235555263	FOXA3_927	52
chr2	235569056	235569311	FOXA3_928	54
chr2	235578995	235579338	FOXA3_929	73
chr2	236088121	236088588	FOXA3_930	59
chr2	236115343	236115673	FOXA3_931	67
chr2	236172285	236172520	FOXA3_932	70
chr2	236173387	236173556	FOXA3_933	34
chr2	236651733	236651905	FOXA3_934	32
chr2	236691266	236691668	FOXA3_935	175
chr2	237649395	237649603	FOXA3_936	37
chr2	238307359	238307532	FOXA3_937	46
chr2	238653256	238653539	FOXA3_938	55
chr2	238859173	238859493	FOXA3_939	162
chr2	239012713	239013273	FOXA3_940	78
chr2	239023289	239023595	FOXA3_941	50
chr2	239102713	239103000	FOXA3_942	107
chr2	241548780	241549001	FOXA3_943	82
chr2	241681364	241681869	FOXA3_944	98
chr2	241873359	241873647	FOXA3_945	78
chr2	242138541	242138789	FOXA3_946	52
chr2	242141749	242141852	FOXA3_947	24
chr2	242482808	242483017	FOXA3_948	57
chr3	4443361	4443720	FOXA3_949	77
chr3	4769402	4769643	FOXA3_950	53
chr3	5003566	5003793	FOXA3_951	69
chr3	5033282	5033565	FOXA3_952	88
chr3	8461096	8461396	FOXA3_953	49
chr3	8503740	8503944	FOXA3_954	66
chr3	9666012	9666209	FOXA3_955	59
chr3	9914766	9915009	FOXA3_956	79
chr3	9993842	9994003	FOXA3_957	39
chr3	10525308	10525550	FOXA3_958	61
chr3	10872293	10872476	FOXA3_959	40
chr3	11670045	11670234	FOXA3_960	43
chr3	12426761	12427000	FOXA3_961	47
chr3	12664140	12664411	FOXA3_962	66
chr3	12981287	12981550	FOXA3_963	49
chr3	13279152	13279430	FOXA3_964	59
chr3	13487341	13487671	FOXA3_965	79
chr3	14435489	14435684	FOXA3_966	44
chr3	14648572	14648720	FOXA3_967	33
chr3	14667969	14668224	FOXA3_968	30
chr3	15187697	15187971	FOXA3_969	67
chr3	15618013	15618312	FOXA3_970	139
chr3	17710009	17710144	FOXA3_971	29
chr3	24468255	24468408	FOXA3_972	30
chr3	27376978	27377548	FOXA3_973	114
chr3	30275323	30275785	FOXA3_974	144
chr3	30622764	30622978	FOXA3_975	43
chr3	30675965	30676188	FOXA3_976	49
chr3	31393565	31393906	FOXA3_977	137
chr3	31738356	31738522	FOXA3_978	41
chr3	31936132	31936371	FOXA3_979	80
chr3	31961706	31961920	FOXA3_980	50
chr3	32232609	32232917	FOXA3_981	98
chr3	32313303	32313558	FOXA3_982	91
chr3	32574216	32574453	FOXA3_983	100
chr3	32811233	32811487	FOXA3_984	49
chr3	32844201	32844397	FOXA3_985	50
chr3	34028604	34028895	FOXA3_986	63
chr3	38003523	38003703	FOXA3_987	48
chr3	38020870	38021136	FOXA3_988	65
chr3	38021369	38021649	FOXA3_989	44
chr3	39068290	39068628	FOXA3_990	156
chr3	41284562	41284859	FOXA3_991	131
chr3	42096300	42096427	FOXA3_992	30
chr3	42097010	42097298	FOXA3_993	98
chr3	42146839	42147246	FOXA3_994	112
chr3	42822047	42822200	FOXA3_995	39
chr3	42870343	42870558	FOXA3_996	56
chr3	44971623	44971867	FOXA3_997	68
chr3	45405018	45405173	FOXA3_998	37
chr3	45663676	45663899	FOXA3_999	57
chr3	45673345	45673605	FOXA3_1000	118
chr3	46926130	46926360	FOXA3_1001	38
chr3	47298962	47299233	FOXA3_1002	128
chr3	47340895	47341027	FOXA3_1003	30
chr3	47396150	47396373	FOXA3_1004	50
chr3	47441339	47441524	FOXA3_1005	45
chr3	48447767	48448010	FOXA3_1006	51
chr3	49106921	49107150	FOXA3_1007	56
chr3	50162342	50162465	FOXA3_1008	31
chr3	50458371	50458574	FOXA3_1009	60
chr3	52090151	52090355	FOXA3_1010	57
chr3	52186265	52186488	FOXA3_1011	41
chr3	52219851	52220047	FOXA3_1012	67
chr3	52348802	52348953	FOXA3_1013	34
chr3	52438733	52438966	FOXA3_1014	47
chr3	52854256	52854505	FOXA3_1015	75
chr3	53015303	53015441	FOXA3_1016	31
chr3	53168636	53168911	FOXA3_1017	87
chr3	53178468	53178683	FOXA3_1018	58
chr3	53261562	53261778	FOXA3_1019	73
chr3	53851961	53852485	FOXA3_1020	125
chr3	56849505	56849729	FOXA3_1021	61
chr3	57001732	57001912	FOXA3_1022	46
chr3	57752182	57752328	FOXA3_1023	40
chr3	57759005	57759158	FOXA3_1024	38
chr3	57953281	57953529	FOXA3_1025	98
chr3	58000956	58001166	FOXA3_1026	49
chr3	58020314	58020750	FOXA3_1027	70
chr3	58141958	58142212	FOXA3_1028	70
chr3	58195523	58195764	FOXA3_1029	56
chr3	58432149	58432420	FOXA3_1030	97
chr3	58496661	58497142	FOXA3_1031	49
chr3	58541684	58541858	FOXA3_1032	51
chr3	59625250	59625472	FOXA3_1033	52
chr3	59759247	59759520	FOXA3_1034	65
chr3	60802266	60802412	FOXA3_1035	31
chr3	61561013	61561198	FOXA3_1036	52
chr3	62018165	62018355	FOXA3_1037	48
chr3	66596243	66596476	FOXA3_1038	55
chr3	66614860	66615096	FOXA3_1039	71
chr3	67780594	67780868	FOXA3_1040	62
chr3	71158851	71159120	FOXA3_1041	54
chr3	71219252	71219435	FOXA3_1042	37
chr3	71243688	71243918	FOXA3_1043	89
chr3	71340359	71340947	FOXA3_1044	108
chr3	71511943	71512092	FOXA3_1045	32
chr3	71711856	71712095	FOXA3_1046	67
chr3	71715839	71716026	FOXA3_1047	55
chr3	72703091	72703293	FOXA3_1048	46
chr3	73183732	73183924	FOXA3_1049	45
chr3	73242627	73242812	FOXA3_1050	40
chr3	75778128	75778235	FOXA3_1051	23
chr3	75778704	75778862	FOXA3_1052	35
chr3	77104849	77105001	FOXA3_1053	37
chr3	78777731	78777903	FOXA3_1054	43
chr3	78976286	78976453	FOXA3_1055	36
chr3	79051232	79051508	FOXA3_1056	79
chr3	79125315	79125514	FOXA3_1057	56
chr3	80865511	80865669	FOXA3_1058	34
chr3	81381491	81381785	FOXA3_1059	96
chr3	81432125	81432574	FOXA3_1060	121
chr3	85139140	85139355	FOXA3_1061	61
chr3	99531168	99531253	FOXA3_1062	23
chr3	99795297	99795493	FOXA3_1063	48
chr3	101804070	101804325	FOXA3_1064	103
chr3	106704765	106705024	FOXA3_1065	61
chr3	107164111	107164339	FOXA3_1066	60
chr3	111944811	111945021	FOXA3_1067	46
chr3	111975092	111975284	FOXA3_1068	40
chr3	112141647	112141908	FOXA3_1069	74
chr3	112308729	112308852	FOXA3_1070	28
chr3	112934706	112934883	FOXA3_1071	47
chr3	113106272	113106540	FOXA3_1072	101
chr3	114864879	114865171	FOXA3_1073	126
chr3	114943298	114943436	FOXA3_1074	36
chr3	115908200	115908416	FOXA3_1075	66
chr3	116927414	116927588	FOXA3_1076	47
chr3	117044959	117045180	FOXA3_1077	58
chr3	120879018	120879203	FOXA3_1078	37
chr3	122950654	122950821	FOXA3_1079	40
chr3	123567100	123567462	FOXA3_1080	88
chr3	123853253	123853417	FOXA3_1081	44
chr3	124806779	124807009	FOXA3_1082	63
chr3	124807354	124807639	FOXA3_1083	47
chr3	125714800	125715017	FOXA3_1084	55
chr3	125818858	125819077	FOXA3_1085	68
chr3	125836765	125837026	FOXA3_1086	97
chr3	125900669	125900856	FOXA3_1087	48
chr3	125902634	125902788	FOXA3_1088	33
chr3	126016255	126016496	FOXA3_1089	78
chr3	126035688	126035861	FOXA3_1090	37
chr3	126036336	126036745	FOXA3_1091	47
chr3	126080339	126080654	FOXA3_1092	74
chr3	126577551	126577797	FOXA3_1093	74
chr3	127590782	127590928	FOXA3_1094	35
chr3	129545127	129545347	FOXA3_1095	49
chr3	130321183	130321473	FOXA3_1096	69
chr3	130615339	130615473	FOXA3_1097	31
chr3	130795427	130795632	FOXA3_1098	45
chr3	130798282	130798482	FOXA3_1099	32
chr3	131173023	131173230	FOXA3_1100	44
chr3	134872012	134872204	FOXA3_1101	32
chr3	134944155	134944630	FOXA3_1102	138
chr3	135621224	135621490	FOXA3_1103	38
chr3	137788287	137788474	FOXA3_1104	45
chr3	139796351	139796533	FOXA3_1105	38
chr3	140025351	140025541	FOXA3_1106	61
chr3	140116683	140116918	FOXA3_1107	70
chr3	142158776	142158999	FOXA3_1108	24
chr3	142349281	142349551	FOXA3_1109	79
chr3	142477583	142477813	FOXA3_1110	67
chr3	142569711	142569869	FOXA3_1111	37
chr3	142601878	142602053	FOXA3_1112	42
chr3	143648832	143649036	FOXA3_1113	48
chr3	145363647	145363879	FOXA3_1114	74
chr3	149734942	149735162	FOXA3_1115	74
chr3	149802742	149802989	FOXA3_1116	54
chr3	150415275	150415486	FOXA3_1117	66
chr3	150478066	150478235	FOXA3_1118	46
chr3	150585507	150585763	FOXA3_1119	54
chr3	150602089	150602375	FOXA3_1120	140
chr3	151046155	151046335	FOXA3_1121	49
chr3	153458963	153459197	FOXA3_1122	41
chr3	155452282	155452462	FOXA3_1123	42
chr3	158013094	158013322	FOXA3_1124	57
chr3	158321141	158321311	FOXA3_1125	42
chr3	158331053	158331340	FOXA3_1126	59
chr3	159568910	159569170	FOXA3_1127	89
chr3	162136013	162136134	FOXA3_1128	26
chr3	165699498	165699678	FOXA3_1129	43
chr3	168917525	168917715	FOXA3_1130	52
chr3	169013605	169013839	FOXA3_1131	55
chr3	169318365	169318760	FOXA3_1132	99
chr3	172202798	172203205	FOXA3_1133	156
chr3	172214359	172214606	FOXA3_1134	80
chr3	172245903	172246272	FOXA3_1135	123
chr3	172256270	172256379	FOXA3_1136	24
chr3	173006955	173007262	FOXA3_1137	66
chr3	173041705	173042033	FOXA3_1138	86
chr3	173083784	173083961	FOXA3_1139	38
chr3	173167666	173168026	FOXA3_1140	68
chr3	173281098	173281307	FOXA3_1141	55
chr3	173328512	173328735	FOXA3_1142	59
chr3	173754184	173754416	FOXA3_1143	58
chr3	173891892	173892085	FOXA3_1144	50
chr3	173950816	173951137	FOXA3_1145	133
chr3	178486642	178486854	FOXA3_1146	64
chr3	178560452	178560677	FOXA3_1147	77
chr3	180348408	180348739	FOXA3_1148	40
chr3	180349747	180349931	FOXA3_1149	53
chr3	180451634	180451864	FOXA3_1150	49
chr3	180940373	180940737	FOXA3_1151	92
chr3	181802490	181802676	FOXA3_1152	32
chr3	183336666	183336933	FOXA3_1153	62
chr3	183420587	183420806	FOXA3_1154	48
chr3	185112628	185112799	FOXA3_1155	47
chr3	185572139	185572364	FOXA3_1156	61
chr3	186902548	186902705	FOXA3_1157	29
chr3	186997148	186997364	FOXA3_1158	55
chr3	187167185	187167374	FOXA3_1159	41
chr3	187173635	187173984	FOXA3_1160	137
chr3	187309656	187309878	FOXA3_1161	62
chr3	187806727	187807014	FOXA3_1162	63
chr3	187813264	187813608	FOXA3_1163	84
chr3	187834981	187835061	FOXA3_1164	28
chr3	188022965	188023111	FOXA3_1165	33
chr3	188193342	188193558	FOXA3_1166	44
chr3	188241932	188242170	FOXA3_1167	49
chr3	188281398	188281593	FOXA3_1168	50
chr3	188951216	188951444	FOXA3_1169	46
chr3	189198475	189198715	FOXA3_1170	61
chr3	189203796	189204063	FOXA3_1171	64
chr3	189222075	189222423	FOXA3_1172	101
chr3	189227238	189227391	FOXA3_1173	33
chr3	189236953	189237297	FOXA3_1174	62
chr3	189306597	189306764	FOXA3_1175	29
chr3	189323637	189323844	FOXA3_1176	50
chr3	189371531	189371800	FOXA3_1177	86
chr3	189921228	189921460	FOXA3_1178	47
chr3	189946844	189947126	FOXA3_1179	80
chr3	190039728	190040120	FOXA3_1180	135
chr3	190040729	190040984	FOXA3_1181	47
chr3	190081769	190081987	FOXA3_1182	57
chr3	191507813	191508083	FOXA3_1183	106
chr3	191531378	191531618	FOXA3_1184	70
chr3	194026253	194026429	FOXA3_1185	36
chr3	194052343	194052698	FOXA3_1186	99
chr3	194912611	194913074	FOXA3_1187	162
chr3	194944559	194944887	FOXA3_1188	67
chr3	195331790	195332004	FOXA3_1189	38
chr3	195588724	195588942	FOXA3_1190	63
chr3	195929030	195929239	FOXA3_1191	41
chr3	196235524	196235774	FOXA3_1192	80
chr3	196366740	196367165	FOXA3_1193	45
chr3	196928632	196928863	FOXA3_1194	58
chr3	197558597	197558815	FOXA3_1195	48
chr3	197999037	197999301	FOXA3_1196	76
chr3	198801769	198802062	FOXA3_1197	115
chr3	199032419	199032613	FOXA3_1198	56
chr4	2373	2425	FOXA3_1199	23
chr4	58041	58295	FOXA3_1200	38
chr4	913764	913997	FOXA3_1201	81
chr4	2934950	2935039	FOXA3_1202	29
chr4	3150665	3150845	FOXA3_1203	40
chr4	3314088	3314282	FOXA3_1204	53
chr4	3326016	3326244	FOXA3_1205	50
chr4	4312274	4312428	FOXA3_1206	32
chr4	4514544	4514782	FOXA3_1207	51
chr4	4539643	4539897	FOXA3_1208	66
chr4	6746144	6746634	FOXA3_1209	174
chr4	6748418	6748700	FOXA3_1210	111
chr4	6786263	6786531	FOXA3_1211	56
chr4	6804263	6804655	FOXA3_1212	50
chr4	7858234	7858503	FOXA3_1213	82
chr4	7916606	7916654	FOXA3_1214	31
chr4	8022708	8022936	FOXA3_1215	62
chr4	9628218	9628476	FOXA3_1216	80
chr4	14760763	14761015	FOXA3_1217	73
chr4	15310708	15310843	FOXA3_1218	32
chr4	15351714	15351882	FOXA3_1219	33
chr4	17101474	17101704	FOXA3_1220	50
chr4	17155101	17155358	FOXA3_1221	128
chr4	17169915	17170288	FOXA3_1222	73
chr4	18178262	18178465	FOXA3_1223	59
chr4	21379166	21379338	FOXA3_1224	43
chr4	23475327	23475536	FOXA3_1225	44
chr4	36686251	36686538	FOXA3_1226	95
chr4	37811152	37811429	FOXA3_1227	50
chr4	38043886	38044044	FOXA3_1228	36
chr4	38351632	38351937	FOXA3_1229	142
chr4	38550737	38550984	FOXA3_1230	69
chr4	38582353	38582531	FOXA3_1231	38
chr4	39091866	39092029	FOXA3_1232	40
chr4	39236336	39236533	FOXA3_1233	47
chr4	39869598	39869810	FOXA3_1234	53
chr4	40273897	40274258	FOXA3_1235	51
chr4	43057183	43057301	FOXA3_1236	27
chr4	47739813	47740067	FOXA3_1237	62
chr4	48396348	48396484	FOXA3_1238	34
chr4	48794419	48794534	FOXA3_1239	28
chr4	48796383	48797149	FOXA3_1240	35
chr4	48811677	48811723	FOXA3_1241	23
chr4	48813959	48814125	FOXA3_1242	32
chr4	48817037	48817222	FOXA3_1243	31
chr4	48837852	48837875	FOXA3_1244	22
chr4	49010952	49010982	FOXA3_1245	26
chr4	49207099	49207125	FOXA3_1246	24
chr4	49211368	49211497	FOXA3_1247	23
chr4	49332275	49332307	FOXA3_1248	25
chr4	49332945	49332974	FOXA3_1249	23
chr4	49335206	49335342	FOXA3_1250	24
chr4	49339731	49339869	FOXA3_1251	25
chr4	49341081	49341202	FOXA3_1252	24
chr4	49341476	49341574	FOXA3_1253	25
chr4	49344623	49344635	FOXA3_1254	21
chr4	49345503	49345658	FOXA3_1255	30
chr4	53580789	53580990	FOXA3_1256	51
chr4	54016864	54016981	FOXA3_1257	31
chr4	54625394	54625546	FOXA3_1258	40
chr4	54643195	54643444	FOXA3_1259	68
chr4	56947982	56948205	FOXA3_1260	64
chr4	56971293	56971446	FOXA3_1261	34
chr4	68228977	68229247	FOXA3_1262	64
chr4	68898273	68898529	FOXA3_1263	62
chr4	70331246	70331407	FOXA3_1264	44
chr4	70723850	70724092	FOXA3_1265	65
chr4	71794223	71794466	FOXA3_1266	40
chr4	74430328	74430489	FOXA3_1267	44
chr4	74517224	74517429	FOXA3_1268	56
chr4	75286725	75286844	FOXA3_1269	27
chr4	75798388	75798738	FOXA3_1270	68
chr4	77320062	77320270	FOXA3_1271	51
chr4	77348603	77348895	FOXA3_1272	93
chr4	78039223	78039522	FOXA3_1273	43
chr4	78216258	78216293	FOXA3_1274	22
chr4	78777229	78777360	FOXA3_1275	33
chr4	78906037	78906186	FOXA3_1276	32
chr4	79022145	79022371	FOXA3_1277	78
chr4	79061945	79062200	FOXA3_1278	89
chr4	79802221	79802565	FOXA3_1279	64
chr4	80492681	80492732	FOXA3_1280	26
chr4	83672062	83672279	FOXA3_1281	48
chr4	85954659	85954828	FOXA3_1282	42
chr4	86184159	86184228	FOXA3_1283	23
chr4	88118016	88118241	FOXA3_1284	65
chr4	89963874	89964047	FOXA3_1285	44
chr4	95439136	95439297	FOXA3_1286	39
chr4	99918477	99918700	FOXA3_1287	64
chr4	100297675	100297988	FOXA3_1288	89
chr4	100714891	100715104	FOXA3_1289	44
chr4	102496589	102496770	FOXA3_1290	40
chr4	103025859	103026042	FOXA3_1291	42
chr4	103901556	103901804	FOXA3_1292	58
chr4	105869092	105869316	FOXA3_1293	48
chr4	107428043	107428321	FOXA3_1294	81
chr4	113253731	113254205	FOXA3_1295	80
chr4	113311132	113311275	FOXA3_1296	33
chr4	113326880	113326938	FOXA3_1297	24
chr4	114322002	114322172	FOXA3_1298	39
chr4	114544889	114545163	FOXA3_1299	84
chr4	122817298	122817591	FOXA3_1300	85
chr4	124184484	124184678	FOXA3_1301	39
chr4	124620524	124620817	FOXA3_1302	133
chr4	124646325	124646594	FOXA3_1303	87
chr4	124740672	124740953	FOXA3_1304	50
chr4	125671235	125671588	FOXA3_1305	56
chr4	129490518	129490742	FOXA3_1306	75
chr4	139508680	139508913	FOXA3_1307	56
chr4	140223353	140223703	FOXA3_1308	84
chr4	140806451	140806650	FOXA3_1309	38
chr4	141160665	141160908	FOXA3_1310	51
chr4	141568738	141568948	FOXA3_1311	80
chr4	152466331	152466606	FOXA3_1312	68
chr4	153626417	153626650	FOXA3_1313	54
chr4	154705253	154705558	FOXA3_1314	101
chr4	155731374	155731619	FOXA3_1315	64
chr4	155758417	155758744	FOXA3_1316	85
chr4	155800781	155800984	FOXA3_1317	51
chr4	158071994	158072217	FOXA3_1318	54
chr4	158082630	158082915	FOXA3_1319	86
chr4	159135439	159135775	FOXA3_1320	111
chr4	159813225	159813432	FOXA3_1321	56
chr4	160043304	160043456	FOXA3_1322	36
chr4	160146838	160147055	FOXA3_1323	45
chr4	160560815	160561049	FOXA3_1324	64
chr4	160639479	160639587	FOXA3_1325	26
chr4	163824750	163824932	FOXA3_1326	46
chr4	166510304	166510500	FOXA3_1327	37
chr4	169311683	169311792	FOXA3_1328	27
chr4	170228575	170228820	FOXA3_1329	83
chr4	170407323	170407565	FOXA3_1330	73
chr4	184054007	184054220	FOXA3_1331	44
chr4	184626666	184626858	FOXA3_1332	45
chr4	185262705	185263028	FOXA3_1333	73
chr4	185623035	185623254	FOXA3_1334	59
chr4	185971448	185971797	FOXA3_1335	62
chr4	185996543	185996818	FOXA3_1336	45
chr4	186871961	186872119	FOXA3_1337	42
chr4	187385512	187385694	FOXA3_1338	43
chr4	189373154	189373327	FOXA3_1339	37
chr4	190431009	190431351	FOXA3_1340	25
chr4	190715566	190716186	FOXA3_1341	37
chr4	190739800	190740333	FOXA3_1342	45
chr4	190748105	190748641	FOXA3_1343	38
chr4	190766259	190766519	FOXA3_1344	40
chr4	190768686	190769188	FOXA3_1345	35
chr4	190776769	190776969	FOXA3_1346	37
chr4	190778059	190778145	FOXA3_1347	25
chr4	190784802	190785104	FOXA3_1348	42
chr4	190797599	190797743	FOXA3_1349	29
chr4	190807118	190807574	FOXA3_1350	38
chr4	190825732	190826036	FOXA3_1351	31
chr4	190869813	190870358	FOXA3_1352	42
chr4	190874380	190875070	FOXA3_1353	42
chr4	190886555	190886871	FOXA3_1354	32
chr4	190893229	190893335	FOXA3_1355	24
chr4	190914907	190915012	FOXA3_1356	28
chr4	191130868	191130986	FOXA3_1357	29
chr5	1193565	1193796	FOXA3_1358	54
chr5	1227594	1227826	FOXA3_1359	54
chr5	1386437	1386686	FOXA3_1360	38
chr5	1608514	1608763	FOXA3_1361	47
chr5	5189151	5189397	FOXA3_1362	70
chr5	10407399	10407581	FOXA3_1363	42
chr5	14266059	14266258	FOXA3_1364	40
chr5	14827730	14827868	FOXA3_1365	30
chr5	16934404	16934630	FOXA3_1366	67
chr5	30641618	30641811	FOXA3_1367	62
chr5	32303993	32304172	FOXA3_1368	44
chr5	32311283	32311525	FOXA3_1369	87
chr5	32567581	32567740	FOXA3_1370	36
chr5	32610558	32610818	FOXA3_1371	75
chr5	34523135	34523517	FOXA3_1372	69
chr5	38096280	38096508	FOXA3_1373	80
chr5	38569180	38569432	FOXA3_1374	102
chr5	38569795	38569990	FOXA3_1375	43
chr5	38582742	38582956	FOXA3_1376	48
chr5	38585799	38586067	FOXA3_1377	104
chr5	38708290	38708496	FOXA3_1378	42
chr5	39109199	39109407	FOXA3_1379	50
chr5	39320547	39320664	FOXA3_1380	32
chr5	39563092	39563317	FOXA3_1381	50
chr5	40482857	40483117	FOXA3_1382	69
chr5	42847663	42848099	FOXA3_1383	123
chr5	43458119	43458280	FOXA3_1384	38
chr5	43468494	43468735	FOXA3_1385	56
chr5	44033470	44033888	FOXA3_1386	96
chr5	49441532	49441786	FOXA3_1387	52
chr5	49475722	49475867	FOXA3_1388	33
chr5	52785611	52785783	FOXA3_1389	34
chr5	52808647	52808932	FOXA3_1390	99
chr5	53340040	53340302	FOXA3_1391	102
chr5	53638577	53638757	FOXA3_1392	46
chr5	55265695	55266059	FOXA3_1393	76
chr5	55320659	55320801	FOXA3_1394	34
chr5	55334806	55335015	FOXA3_1395	54
chr5	55534185	55534384	FOXA3_1396	39
chr5	55796625	55796827	FOXA3_1397	43
chr5	55969831	55969972	FOXA3_1398	30
chr5	58392983	58393223	FOXA3_1399	65
chr5	59779136	59779399	FOXA3_1400	47
chr5	60659880	60660063	FOXA3_1401	42
chr5	61251652	61251887	FOXA3_1402	82
chr5	64955737	64955904	FOXA3_1403	35
chr5	70813773	70814058	FOXA3_1404	185
chr5	72876120	72876549	FOXA3_1405	96
chr5	72955507	72955804	FOXA3_1406	89
chr5	73010076	73010325	FOXA3_1407	66
chr5	73096211	73096521	FOXA3_1408	116
chr5	73124426	73124701	FOXA3_1409	115
chr5	73912722	73912875	FOXA3_1410	34
chr5	74248408	74248833	FOXA3_1411	39
chr5	74705559	74705769	FOXA3_1412	68
chr5	75721462	75721661	FOXA3_1413	45
chr5	76135942	76136149	FOXA3_1414	48
chr5	78317376	78317692	FOXA3_1415	75
chr5	78440388	78440563	FOXA3_1416	42
chr5	78835744	78835902	FOXA3_1417	38
chr5	78867276	78867450	FOXA3_1418	47
chr5	79515954	79516321	FOXA3_1419	49
chr5	79536567	79536745	FOXA3_1420	36
chr5	79561060	79561227	FOXA3_1421	38
chr5	80308670	80308864	FOXA3_1422	38
chr5	81718600	81718845	FOXA3_1423	62
chr5	81967284	81967622	FOXA3_1424	86
chr5	82456255	82456448	FOXA3_1425	47
chr5	83049926	83050086	FOXA3_1426	35
chr5	83423128	83423309	FOXA3_1427	44
chr5	92288782	92289213	FOXA3_1428	69
chr5	92607818	92608225	FOXA3_1429	117
chr5	95092236	95092457	FOXA3_1430	47
chr5	95121241	95121395	FOXA3_1431	37
chr5	95224921	95225162	FOXA3_1432	67
chr5	95240485	95240743	FOXA3_1433	51
chr5	95286267	95286524	FOXA3_1434	142
chr5	95348542	95348805	FOXA3_1435	50
chr5	95549024	95549454	FOXA3_1436	46
chr5	95606945	95607125	FOXA3_1437	47
chr5	95659376	95659743	FOXA3_1438	106
chr5	99085216	99085400	FOXA3_1439	48
chr5	101586497	101586745	FOXA3_1440	105
chr5	108832430	108832630	FOXA3_1441	43
chr5	109071211	109071359	FOXA3_1442	34
chr5	109133322	109133464	FOXA3_1443	33
chr5	109264731	109265174	FOXA3_1444	55
chr5	112322149	112322332	FOXA3_1445	40
chr5	115194901	115195039	FOXA3_1446	31
chr5	115888585	115888832	FOXA3_1447	68
chr5	116010619	116010781	FOXA3_1448	39
chr5	118372887	118373144	FOXA3_1449	47
chr5	124025010	124025476	FOXA3_1450	119
chr5	126012789	126012973	FOXA3_1451	53
chr5	126386525	126386706	FOXA3_1452	44
chr5	126395302	126395443	FOXA3_1453	32
chr5	127298508	127298835	FOXA3_1454	68
chr5	131866239	131866416	FOXA3_1455	39
chr5	132269680	132269890	FOXA3_1456	61
chr5	132413260	132413495	FOXA3_1457	95
chr5	133333611	133333907	FOXA3_1458	99
chr5	133443353	133443550	FOXA3_1459	43
chr5	133605767	133606011	FOXA3_1460	67
chr5	133608978	133609194	FOXA3_1461	54
chr5	133890505	133890670	FOXA3_1462	44
chr5	134520431	134520757	FOXA3_1463	107
chr5	135336963	135337277	FOXA3_1464	90
chr5	135417278	135417626	FOXA3_1465	122
chr5	135421691	135421934	FOXA3_1466	54
chr5	135422096	135422446	FOXA3_1467	92
chr5	137701410	137701651	FOXA3_1468	59
chr5	139010952	139011152	FOXA3_1469	43
chr5	140949949	140950140	FOXA3_1470	42
chr5	141513914	141514069	FOXA3_1471	38
chr5	142040691	142040958	FOXA3_1472	135
chr5	142100249	142100560	FOXA3_1473	131
chr5	142914844	142915198	FOXA3_1474	42
chr5	142954828	142955176	FOXA3_1475	49
chr5	142997038	142997285	FOXA3_1476	67
chr5	143033770	143033990	FOXA3_1477	60
chr5	143040729	143040953	FOXA3_1478	61
chr5	145041449	145041703	FOXA3_1479	67
chr5	145328799	145328954	FOXA3_1480	40
chr5	146535671	146535897	FOXA3_1481	83
chr5	147195117	147195479	FOXA3_1482	148
chr5	149847561	149847725	FOXA3_1483	39
chr5	149882239	149882545	FOXA3_1484	54
chr5	149902698	149903060	FOXA3_1485	104
chr5	151131302	151131413	FOXA3_1486	23
chr5	151179709	151179941	FOXA3_1487	57
chr5	151180804	151181018	FOXA3_1488	59
chr5	153646994	153647202	FOXA3_1489	58
chr5	154013277	154013530	FOXA3_1490	62
chr5	156418664	156418912	FOXA3_1491	60
chr5	157820954	157821194	FOXA3_1492	70
chr5	158823667	158823876	FOXA3_1493	56
chr5	159675631	159675822	FOXA3_1494	42
chr5	159835580	159835785	FOXA3_1495	43
chr5	162739243	162739418	FOXA3_1496	41
chr5	167951560	167951853	FOXA3_1497	125
chr5	167984426	167984656	FOXA3_1498	59
chr5	171780158	171780415	FOXA3_1499	103
chr5	172091077	172091242	FOXA3_1500	40
chr5	172132074	172132260	FOXA3_1501	38
chr5	172343367	172343509	FOXA3_1502	31
chr5	173148897	173149277	FOXA3_1503	48
chr5	173166290	173166562	FOXA3_1504	83
chr5	173183647	173184139	FOXA3_1505	89
chr5	174474360	174474432	FOXA3_1506	29
chr5	175214188	175214477	FOXA3_1507	75
chr5	175897428	175897675	FOXA3_1508	47
chr5	176463139	176463285	FOXA3_1509	33
chr5	177990050	177990481	FOXA3_1510	85
chr5	178138525	178138743	FOXA3_1511	46
chr5	180245589	180245784	FOXA3_1512	42
chr5	180552479	180552659	FOXA3_1513	42
chr6	237328	237516	FOXA3_1514	40
chr6	367829	368050	FOXA3_1515	55
chr6	780167	780240	FOXA3_1516	22
chr6	782454	782662	FOXA3_1517	51
chr6	845918	846251	FOXA3_1518	89
chr6	1000318	1000677	FOXA3_1519	133
chr6	1175899	1176160	FOXA3_1520	69
chr6	1212504	1212827	FOXA3_1521	99
chr6	1213677	1213971	FOXA3_1522	109
chr6	1268019	1268288	FOXA3_1523	82
chr6	1270869	1271166	FOXA3_1524	67
chr6	1281527	1281731	FOXA3_1525	45
chr6	1552775	1553039	FOXA3_1526	84
chr6	1993213	1993428	FOXA3_1527	66
chr6	2630066	2630303	FOXA3_1528	50
chr6	2821827	2822104	FOXA3_1529	51
chr6	2939078	2939235	FOXA3_1530	31
chr6	2947184	2947460	FOXA3_1531	60
chr6	3084462	3084739	FOXA3_1532	180
chr6	3282308	3282476	FOXA3_1533	32
chr6	3302421	3302565	FOXA3_1534	34
chr6	3348531	3348858	FOXA3_1535	127
chr6	3355862	3356212	FOXA3_1536	85
chr6	3735110	3735357	FOXA3_1537	56
chr6	3784501	3784743	FOXA3_1538	78
chr6	3786271	3786579	FOXA3_1539	162
chr6	3857171	3857425	FOXA3_1540	40
chr6	4755293	4755541	FOXA3_1541	54
chr6	4799215	4799706	FOXA3_1542	42
chr6	5004522	5004891	FOXA3_1543	44
chr6	5013281	5013869	FOXA3_1544	161
chr6	5060496	5060740	FOXA3_1545	68
chr6	5658860	5659124	FOXA3_1546	72
chr6	7084261	7084514	FOXA3_1547	81
chr6	7187247	7187525	FOXA3_1548	66
chr6	7493622	7494298	FOXA3_1549	63
chr6	7643298	7643777	FOXA3_1550	61
chr6	7920336	7920744	FOXA3_1551	87
chr6	8082877	8083156	FOXA3_1552	41
chr6	8381284	8381437	FOXA3_1553	26
chr6	10613814	10614145	FOXA3_1554	126
chr6	10909091	10909318	FOXA3_1555	67
chr6	11334309	11334573	FOXA3_1556	71
chr6	11378653	11378855	FOXA3_1557	38
chr6	11407422	11407647	FOXA3_1558	55
chr6	11500725	11500984	FOXA3_1559	69
chr6	11543047	11543402	FOXA3_1560	59
chr6	12456965	12457183	FOXA3_1561	41
chr6	13411311	13411518	FOXA3_1562	54
chr6	13514500	13514686	FOXA3_1563	33
chr6	13515921	13516195	FOXA3_1564	44
chr6	13713200	13713539	FOXA3_1565	63
chr6	13769098	13769357	FOXA3_1566	135
chr6	13823825	13824139	FOXA3_1567	43
chr6	15470642	15470763	FOXA3_1568	31
chr6	16694617	16694907	FOXA3_1569	96
chr6	16789509	16790042	FOXA3_1570	56
chr6	16799057	16799344	FOXA3_1571	56
chr6	16863166	16863439	FOXA3_1572	120
chr6	16930174	16930385	FOXA3_1573	39
chr6	18017081	18017314	FOXA3_1574	47
chr6	18189510	18189787	FOXA3_1575	100
chr6	20739214	20739517	FOXA3_1576	113
chr6	21211856	21212111	FOXA3_1577	78
chr6	21219642	21219874	FOXA3_1578	53
chr6	21489825	21490079	FOXA3_1579	96
chr6	24256215	24256599	FOXA3_1580	36
chr6	24331472	24331702	FOXA3_1581	56
chr6	24391543	24391716	FOXA3_1582	39
chr6	24421672	24421917	FOXA3_1583	69
chr6	24449541	24449722	FOXA3_1584	45
chr6	24879582	24879731	FOXA3_1585	33
chr6	24911705	24911862	FOXA3_1586	35
chr6	25768811	25769011	FOXA3_1587	43
chr6	26015670	26015982	FOXA3_1588	129
chr6	26037245	26037483	FOXA3_1589	92
chr6	26212985	26213235	FOXA3_1590	102
chr6	26404537	26404771	FOXA3_1591	61
chr6	26419889	26420239	FOXA3_1592	85
chr6	26496351	26496513	FOXA3_1593	35
chr6	26629402	26629494	FOXA3_1594	26
chr6	26640977	26641265	FOXA3_1595	56
chr6	26652696	26653002	FOXA3_1596	106
chr6	26676873	26677130	FOXA3_1597	74
chr6	26680196	26680366	FOXA3_1598	31
chr6	26704977	26705288	FOXA3_1599	64
chr6	27208040	27208200	FOXA3_1600	37
chr6	27210218	27210320	FOXA3_1601	26
chr6	27306233	27306411	FOXA3_1602	45
chr6	27555287	27555613	FOXA3_1603	44
chr6	27760325	27760597	FOXA3_1604	44
chr6	28156636	28156810	FOXA3_1605	37
chr6	28327936	28328188	FOXA3_1606	38
chr6	28663004	28663214	FOXA3_1607	49
chr6	29023591	29024039	FOXA3_1608	66
chr6	29057932	29058160	FOXA3_1609	48
chr6	30151492	30151684	FOXA3_1610	46
chr6	30178820	30179090	FOXA3_1611	83
chr6	30211622	30211814	FOXA3_1612	50
chr6	30282516	30282686	FOXA3_1613	32
chr6	30603821	30603988	FOXA3_1614	35
chr6	30632506	30632954	FOXA3_1615	86
chr6	30730984	30731437	FOXA3_1616	79
chr6	30820246	30820568	FOXA3_1617	31
chr6	30824778	30825032	FOXA3_1618	51
chr6	30839897	30840188	FOXA3_1619	62
chr6	30875663	30875864	FOXA3_1620	45
chr6	30898500	30898720	FOXA3_1621	54
chr6	31279105	31279343	FOXA3_1622	59
chr6	32003029	32003366	FOXA3_1623	72
chr6	32021225	32021674	FOXA3_1624	76
chr6	32229856	32230081	FOXA3_1625	60
chr6	32284899	32285052	FOXA3_1626	32
chr6	33045555	33045800	FOXA3_1627	46
chr6	33047971	33048119	FOXA3_1628	29
chr6	33274270	33274519	FOXA3_1629	72
chr6	33275763	33275985	FOXA3_1630	52
chr6	33347551	33347981	FOXA3_1631	52
chr6	33365196	33365488	FOXA3_1632	115
chr6	34058909	34059037	FOXA3_1633	32
chr6	34064095	34064396	FOXA3_1634	170
chr6	34867040	34867276	FOXA3_1635	36
chr6	35029420	35029738	FOXA3_1636	148
chr6	35490997	35491452	FOXA3_1637	82
chr6	35504258	35504742	FOXA3_1638	58
chr6	35995633	35995885	FOXA3_1639	55
chr6	36171811	36172026	FOXA3_1640	49
chr6	36410806	36411052	FOXA3_1641	62
chr6	36567356	36567623	FOXA3_1642	60
chr6	36569702	36569903	FOXA3_1643	55
chr6	36759429	36759756	FOXA3_1644	130
chr6	36896382	36896419	FOXA3_1645	25
chr6	37098945	37099631	FOXA3_1646	135
chr6	37159262	37159494	FOXA3_1647	44
chr6	37180327	37180782	FOXA3_1648	61
chr6	37181368	37181550	FOXA3_1649	43
chr6	37213220	37213438	FOXA3_1650	53
chr6	37223913	37224131	FOXA3_1651	64
chr6	37247945	37248442	FOXA3_1652	139
chr6	38778888	38779058	FOXA3_1653	35
chr6	39373862	39374112	FOXA3_1654	52
chr6	40790548	40790875	FOXA3_1655	52
chr6	41396306	41396541	FOXA3_1656	69
chr6	41532482	41532812	FOXA3_1657	96
chr6	41593814	41594085	FOXA3_1658	77
chr6	41644163	41644744	FOXA3_1659	133
chr6	41971251	41971440	FOXA3_1660	44
chr6	42193104	42193287	FOXA3_1661	41
chr6	42273672	42274083	FOXA3_1662	81
chr6	42275858	42276071	FOXA3_1663	40
chr6	42280051	42280285	FOXA3_1664	81
chr6	42802326	42802539	FOXA3_1665	41
chr6	42881288	42881456	FOXA3_1666	41
chr6	42921004	42921279	FOXA3_1667	127
chr6	42955280	42955717	FOXA3_1668	55
chr6	43015206	43015415	FOXA3_1669	53
chr6	43165855	43166173	FOXA3_1670	127
chr6	43343383	43343654	FOXA3_1671	70
chr6	43366638	43366944	FOXA3_1672	42
chr6	43592570	43592820	FOXA3_1673	41
chr6	43705918	43706125	FOXA3_1674	35
chr6	43748467	43748682	FOXA3_1675	76
chr6	43780547	43780821	FOXA3_1676	133
chr6	43819749	43820014	FOXA3_1677	56
chr6	43878775	43879030	FOXA3_1678	42
chr6	43880276	43880661	FOXA3_1679	91
chr6	43888987	43889162	FOXA3_1680	44
chr6	43924769	43925121	FOXA3_1681	37
chr6	44087862	44088102	FOXA3_1682	50
chr6	44174999	44175172	FOXA3_1683	43
chr6	44232156	44232406	FOXA3_1684	60
chr6	44313289	44313580	FOXA3_1685	67
chr6	45016195	45016431	FOXA3_1686	55
chr6	45521579	45521943	FOXA3_1687	148
chr6	47106856	47106926	FOXA3_1688	26
chr6	47123234	47123554	FOXA3_1689	48
chr6	47148891	47149196	FOXA3_1690	109
chr6	47210452	47210745	FOXA3_1691	122
chr6	47264414	47264668	FOXA3_1692	42
chr6	47385707	47385827	FOXA3_1693	26
chr6	49528913	49529055	FOXA3_1694	34
chr6	49598676	49598931	FOXA3_1695	62
chr6	49632235	49632492	FOXA3_1696	84
chr6	50168884	50169157	FOXA3_1697	91
chr6	52325141	52325513	FOXA3_1698	71
chr6	52393048	52393196	FOXA3_1699	32
chr6	52569199	52569372	FOXA3_1700	40
chr6	52698541	52698894	FOXA3_1701	155
chr6	52788094	52788225	FOXA3_1702	29
chr6	53092604	53093110	FOXA3_1703	36
chr6	53274895	53275195	FOXA3_1704	83
chr6	53588504	53588791	FOXA3_1705	43
chr6	54902403	54902588	FOXA3_1706	51
chr6	56372472	56372698	FOXA3_1707	62
chr6	56656709	56657051	FOXA3_1708	171
chr6	56701442	56701790	FOXA3_1709	33
chr6	56841621	56841728	FOXA3_1710	29
chr6	57448367	57448474	FOXA3_1711	24
chr6	57514208	57514330	FOXA3_1712	26
chr6	64159426	64159679	FOXA3_1713	76
chr6	64278045	64278259	FOXA3_1714	54
chr6	64281929	64282093	FOXA3_1715	38
chr6	64328893	64329097	FOXA3_1716	53
chr6	64333464	64333611	FOXA3_1717	30
chr6	71008671	71008874	FOXA3_1718	49
chr6	74352079	74352296	FOXA3_1719	65
chr6	74462155	74462400	FOXA3_1720	68
chr6	74470761	74470887	FOXA3_1721	29
chr6	75300984	75301290	FOXA3_1722	230
chr6	78601113	78601274	FOXA3_1723	30
chr6	86171734	86172028	FOXA3_1724	43
chr6	86347007	86347216	FOXA3_1725	53
chr6	88350343	88350591	FOXA3_1726	47
chr6	89476469	89476661	FOXA3_1727	56
chr6	89752433	89752682	FOXA3_1728	81
chr6	89837601	89837759	FOXA3_1729	36
chr6	90706892	90707183	FOXA3_1730	139
chr6	96370063	96370259	FOXA3_1731	44
chr6	105928622	105928791	FOXA3_1732	49
chr6	107968311	107968782	FOXA3_1733	76
chr6	109156909	109157073	FOXA3_1734	39
chr6	110107149	110107267	FOXA3_1735	24
chr6	110982933	110983197	FOXA3_1736	101
chr6	111131953	111132119	FOXA3_1737	44
chr6	111533555	111533764	FOXA3_1738	51
chr6	112019379	112019597	FOXA3_1739	56
chr6	113780098	113780389	FOXA3_1740	51
chr6	114070626	114071156	FOXA3_1741	92
chr6	114595657	114595867	FOXA3_1742	44
chr6	116501977	116502255	FOXA3_1743	84
chr6	117869799	117870041	FOXA3_1744	55
chr6	119492796	119492997	FOXA3_1745	47
chr6	119510313	119510581	FOXA3_1746	62
chr6	119622013	119622204	FOXA3_1747	43
chr6	119624156	119624470	FOXA3_1748	154
chr6	119710505	119710919	FOXA3_1749	76
chr6	123152563	123152736	FOXA3_1750	39
chr6	123153744	123154095	FOXA3_1751	49
chr6	123419764	123420004	FOXA3_1752	50
chr6	128425878	128426062	FOXA3_1753	46
chr6	130058649	130058831	FOXA3_1754	57
chr6	130058991	130059187	FOXA3_1755	56
chr6	130149554	130149625	FOXA3_1756	26
chr6	131178106	131178563	FOXA3_1757	106
chr6	131226318	131226698	FOXA3_1758	75
chr6	132207090	132207343	FOXA3_1759	62
chr6	132257610	132258219	FOXA3_1760	148
chr6	132300881	132301272	FOXA3_1761	200
chr6	132321759	132321997	FOXA3_1762	56
chr6	132341454	132341632	FOXA3_1763	35
chr6	133093481	133093702	FOXA3_1764	46
chr6	133097580	133097850	FOXA3_1765	102
chr6	133397430	133397603	FOXA3_1766	31
chr6	134560932	134561184	FOXA3_1767	64
chr6	135886131	135886358	FOXA3_1768	56
chr6	137716823	137717099	FOXA3_1769	64
chr6	138060533	138060753	FOXA3_1770	57
chr6	138086228	138086539	FOXA3_1771	54
chr6	138157789	138158050	FOXA3_1772	82
chr6	138449412	138449711	FOXA3_1773	129
chr6	138831534	138831753	FOXA3_1774	55
chr6	138831989	138832192	FOXA3_1775	38
chr6	138867878	138868036	FOXA3_1776	40
chr6	139738249	139738557	FOXA3_1777	77
chr6	142660900	142661120	FOXA3_1778	42
chr6	142686307	142686548	FOXA3_1779	68
chr6	142724652	142724825	FOXA3_1780	46
chr6	143759433	143759666	FOXA3_1781	43
chr6	143772178	143772472	FOXA3_1782	122
chr6	144108290	144108590	FOXA3_1783	61
chr6	144627088	144627335	FOXA3_1784	105
chr6	144706578	144706774	FOXA3_1785	54
chr6	144777979	144778133	FOXA3_1786	35
chr6	145011764	145011914	FOXA3_1787	33
chr6	145629868	145630338	FOXA3_1788	154
chr6	147348088	147348272	FOXA3_1789	43
chr6	147555138	147555459	FOXA3_1790	173
chr6	149523841	149524036	FOXA3_1791	48
chr6	149860301	149860485	FOXA3_1792	44
chr6	150217959	150218394	FOXA3_1793	41
chr6	150223631	150223887	FOXA3_1794	60
chr6	151241472	151241760	FOXA3_1795	110
chr6	151245101	151245335	FOXA3_1796	50
chr6	151423140	151423348	FOXA3_1797	43
chr6	151430622	151431084	FOXA3_1798	104
chr6	151523827	151523979	FOXA3_1799	33
chr6	151632558	151632756	FOXA3_1800	45
chr6	151754615	151754904	FOXA3_1801	144
chr6	152571021	152571185	FOXA3_1802	36
chr6	152664438	152664649	FOXA3_1803	40
chr6	152744074	152744610	FOXA3_1804	104
chr6	154802923	154803133	FOXA3_1805	45
chr6	154823230	154823742	FOXA3_1806	75
chr6	154874310	154874449	FOXA3_1807	28
chr6	155691259	155692148	FOXA3_1808	81
chr6	155849726	155850014	FOXA3_1809	58
chr6	155856595	155856731	FOXA3_1810	32
chr6	156784935	156785070	FOXA3_1811	29
chr6	157316468	157316710	FOXA3_1812	40
chr6	158166552	158166765	FOXA3_1813	56
chr6	158326509	158327449	FOXA3_1814	93
chr6	158352333	158353063	FOXA3_1815	69
chr6	158355954	158356262	FOXA3_1816	63
chr6	158375286	158375606	FOXA3_1817	76
chr6	158381189	158381463	FOXA3_1818	44
chr6	158524524	158524687	FOXA3_1819	43
chr6	158583623	158583836	FOXA3_1820	67
chr6	158663723	158663958	FOXA3_1821	49
chr6	158673319	158673587	FOXA3_1822	82
chr6	158883439	158883665	FOXA3_1823	54
chr6	158913075	158913296	FOXA3_1824	44
chr6	159140189	159140444	FOXA3_1825	66
chr6	159194426	159194716	FOXA3_1826	59
chr6	160035226	160035654	FOXA3_1827	118
chr6	160384025	160384223	FOXA3_1828	46
chr6	160478328	160478557	FOXA3_1829	51
chr6	160479327	160479554	FOXA3_1830	76
chr6	160595842	160596122	FOXA3_1831	112
chr6	160735368	160735666	FOXA3_1832	53
chr6	162399526	162399761	FOXA3_1833	55
chr6	166694652	166694914	FOXA3_1834	62
chr6	167436564	167436766	FOXA3_1835	49
chr6	167464539	167464828	FOXA3_1836	103
chr6	167474605	167474917	FOXA3_1837	36
chr6	167598843	167599022	FOXA3_1838	44
chr6	167602285	167602456	FOXA3_1839	34
chr6	167625160	167625292	FOXA3_1840	26
chr6	167674771	167675001	FOXA3_1841	45
chr6	167675571	167675889	FOXA3_1842	119
chr6	167811567	167811792	FOXA3_1843	57
chr6	167819591	167819944	FOXA3_1844	116
chr6	167826616	167826918	FOXA3_1845	54
chr6	168405399	168405784	FOXA3_1846	51
chr6	168445165	168445785	FOXA3_1847	122
chr6	169434444	169434858	FOXA3_1848	85
chr6	169942731	169942981	FOXA3_1849	74
chr6	170303449	170303462	FOXA3_1850	22
chr7	818944	819153	FOXA3_1851	46
chr7	1162975	1163668	FOXA3_1852	205
chr7	1538845	1539174	FOXA3_1853	41
chr7	1543437	1543641	FOXA3_1854	61
chr7	1720052	1720256	FOXA3_1855	57
chr7	2033876	2034099	FOXA3_1856	79
chr7	2117070	2117283	FOXA3_1857	58
chr7	2122665	2122846	FOXA3_1858	40
chr7	2808779	2809044	FOXA3_1859	74
chr7	2863656	2863899	FOXA3_1860	65
chr7	3179146	3179369	FOXA3_1861	51
chr7	4012893	4013101	FOXA3_1862	54
chr7	4751036	4751307	FOXA3_1863	65
chr7	5186020	5186175	FOXA3_1864	38
chr7	5430140	5430261	FOXA3_1865	30
chr7	5432927	5433122	FOXA3_1866	54
chr7	5433311	5433412	FOXA3_1867	24
chr7	5520302	5520577	FOXA3_1868	97
chr7	6064772	6064941	FOXA3_1869	51
chr7	7183302	7183510	FOXA3_1870	52
chr7	7867438	7867695	FOXA3_1871	88
chr7	12948903	12949056	FOXA3_1872	36
chr7	16984615	16984754	FOXA3_1873	29
chr7	16996071	16996355	FOXA3_1874	126
chr7	17136496	17136773	FOXA3_1875	79
chr7	17212540	17212808	FOXA3_1876	68
chr7	17512309	17512527	FOXA3_1877	69
chr7	17530517	17530742	FOXA3_1878	76
chr7	20226078	20226351	FOXA3_1879	71
chr7	22363889	22364142	FOXA3_1880	61
chr7	22384489	22384765	FOXA3_1881	74
chr7	22448339	22448675	FOXA3_1882	62
chr7	23340838	23341100	FOXA3_1883	61
chr7	27669154	27669436	FOXA3_1884	104
chr7	29106742	29106922	FOXA3_1885	45
chr7	30555000	30555245	FOXA3_1886	88
chr7	36264656	36264819	FOXA3_1887	42
chr7	36293570	36293799	FOXA3_1888	68
chr7	36977606	36977940	FOXA3_1889	107
chr7	37022365	37022463	FOXA3_1890	28
chr7	40409825	40410080	FOXA3_1891	69
chr7	42988937	42989197	FOXA3_1892	63
chr7	43771077	43771369	FOXA3_1893	64
chr7	44045379	44045538	FOXA3_1894	39
chr7	44137358	44137570	FOXA3_1895	45
chr7	45697365	45697703	FOXA3_1896	51
chr7	45871795	45871969	FOXA3_1897	37
chr7	45887851	45888462	FOXA3_1898	57
chr7	45891542	45892007	FOXA3_1899	96
chr7	47464078	47464324	FOXA3_1900	44
chr7	47481522	47481941	FOXA3_1901	49
chr7	47545061	47545205	FOXA3_1902	33
chr7	47577455	47577706	FOXA3_1903	43
chr7	47579920	47580110	FOXA3_1904	47
chr7	47586515	47586688	FOXA3_1905	40
chr7	47611129	47611447	FOXA3_1906	87
chr7	47721940	47722177	FOXA3_1907	83
chr7	47769529	47770077	FOXA3_1908	101
chr7	48146203	48146417	FOXA3_1909	70
chr7	48150429	48150617	FOXA3_1910	47
chr7	50580252	50580395	FOXA3_1911	32
chr7	55023022	55023256	FOXA3_1912	74
chr7	55031291	55031434	FOXA3_1913	37
chr7	57554457	57554541	FOXA3_1914	21
chr7	57555311	57555497	FOXA3_1915	33
chr7	57558837	57558960	FOXA3_1916	23
chr7	61429215	61429363	FOXA3_1917	31
chr7	61605699	61605885	FOXA3_1918	26
chr7	61607416	61607517	FOXA3_1919	32
chr7	61607807	61607834	FOXA3_1920	22
chr7	64500177	64500215	FOXA3_1921	23
chr7	64591769	64592016	FOXA3_1922	36
chr7	65153499	65153677	FOXA3_1923	42
chr7	65244784	65245006	FOXA3_1924	63
chr7	66098129	66098216	FOXA3_1925	25
chr7	66866920	66867075	FOXA3_1926	36
chr7	72410357	72410539	FOXA3_1927	51
chr7	72665056	72665315	FOXA3_1928	65
chr7	72767995	72768250	FOXA3_1929	57
chr7	75143247	75143531	FOXA3_1930	80
chr7	75387934	75388231	FOXA3_1931	47
chr7	75575881	75575991	FOXA3_1932	34
chr7	76922745	76922920	FOXA3_1933	42
chr7	79677763	79677950	FOXA3_1934	45
chr7	84383527	84383702	FOXA3_1935	46
chr7	86314084	86314398	FOXA3_1936	95
chr7	86932507	86932721	FOXA3_1937	54
chr7	87015930	87016132	FOXA3_1938	53
chr7	87066564	87066796	FOXA3_1939	96
chr7	89640588	89640976	FOXA3_1940	76
chr7	90188282	90188460	FOXA3_1941	38
chr7	91509335	91509483	FOXA3_1942	33
chr7	92145574	92145778	FOXA3_1943	53
chr7	92162858	92163218	FOXA3_1944	77
chr7	92219518	92219778	FOXA3_1945	135
chr7	92695637	92695756	FOXA3_1946	25
chr7	94898238	94898442	FOXA3_1947	51
chr7	94907684	94907942	FOXA3_1948	84
chr7	95076016	95076293	FOXA3_1949	104
chr7	95770462	95770745	FOXA3_1950	137
chr7	95794754	95794970	FOXA3_1951	61
chr7	95798527	95798803	FOXA3_1952	64
chr7	95799081	95799223	FOXA3_1953	28
chr7	97553762	97553905	FOXA3_1954	37
chr7	98358336	98358607	FOXA3_1955	92
chr7	98647381	98647647	FOXA3_1956	53
chr7	98998546	98998730	FOXA3_1957	30
chr7	99129051	99129275	FOXA3_1958	51
chr7	99439404	99439820	FOXA3_1959	129
chr7	99472305	99472468	FOXA3_1960	46
chr7	99516508	99516658	FOXA3_1961	32
chr7	99535951	99536181	FOXA3_1962	61
chr7	99981730	99981952	FOXA3_1963	58
chr7	100551991	100552202	FOXA3_1964	43
chr7	100554831	100555082	FOXA3_1965	55
chr7	100556270	100556489	FOXA3_1966	55
chr7	101312986	101313532	FOXA3_1967	64
chr7	101442967	101443155	FOXA3_1968	49
chr7	101551560	101551783	FOXA3_1969	48
chr7	103088284	103088548	FOXA3_1970	129
chr7	106596167	106596618	FOXA3_1971	109
chr7	107171156	107171392	FOXA3_1972	75
chr7	107284549	107284767	FOXA3_1973	36
chr7	107395207	107395372	FOXA3_1974	39
chr7	107462343	107462555	FOXA3_1975	61
chr7	109950211	109950418	FOXA3_1976	55
chr7	111447313	111447466	FOXA3_1977	36
chr7	111872616	111872801	FOXA3_1978	39
chr7	115666846	115667054	FOXA3_1979	58
chr7	116238120	116238354	FOXA3_1980	84
chr7	116503667	116503897	FOXA3_1981	63
chr7	117791062	117791224	FOXA3_1982	41
chr7	121644471	121644705	FOXA3_1983	66
chr7	123049977	123050161	FOXA3_1984	40
chr7	123225427	123225588	FOXA3_1985	38
chr7	127862681	127862846	FOXA3_1986	33
chr7	129016872	129016903	FOXA3_1987	24
chr7	130229583	130229891	FOXA3_1988	80
chr7	130277454	130277669	FOXA3_1989	52
chr7	130402057	130402210	FOXA3_1990	36
chr7	130561470	130561727	FOXA3_1991	65
chr7	134227267	134227501	FOXA3_1992	68
chr7	134327118	134327383	FOXA3_1993	105
chr7	134483167	134483489	FOXA3_1994	70
chr7	134483737	134483973	FOXA3_1995	46
chr7	137284212	137284452	FOXA3_1996	55
chr7	137424927	137425168	FOXA3_1997	78
chr7	137573326	137573550	FOXA3_1998	69
chr7	138452344	138452530	FOXA3_1999	48
[truncated: 2,599 more rows]
