# Supplementary material for: Differential binding and co-binding pattern of FOXA1 and FOXA3 and their relation to H3K4me3 in HepG2 cells revealed by ChIP-seq
Source: Genome Biol. 2009 Nov 17;10(11):R129. doi: 10.1186/gb-2009-10-11-r129 (PMC3091322; doi:10.1186/gb-2009-10-11-r129)
Supplement: Additional data file 4 — This file can be uploaded in the UCSC genome browser. [file gb-2009-10-11-r129-S4.BED]

track name="H3K4me3" description="UU H3K4me3 ChIP-seq regions"
chr1	703672	703793	H3K4me3_1	18
chr1	786232	786311	H3K4me3_2	16
chr1	823980	824187	H3K4me3_3	32
chr1	830489	831810	H3K4me3_4	50
chr1	837216	838216	H3K4me3_5	29
chr1	854193	854362	H3K4me3_6	24
chr1	864771	864917	H3K4me3_7	22
chr1	882775	883300	H3K4me3_8	37
chr1	883795	884403	H3K4me3_9	79
chr1	892336	893801	H3K4me3_10	34
chr1	907735	907903	H3K4me3_11	25
chr1	924870	925007	H3K4me3_12	24
chr1	926168	926455	H3K4me3_13	39
chr1	927314	927424	H3K4me3_14	21
chr1	929958	930967	H3K4me3_15	57
chr1	931394	931650	H3K4me3_16	29
chr1	938192	940126	H3K4me3_17	83
chr1	946329	946488	H3K4me3_18	32
chr1	983710	984253	H3K4me3_19	25
chr1	985550	986194	H3K4me3_20	25
chr1	988853	989873	H3K4me3_21	25
chr1	995652	995820	H3K4me3_22	28
chr1	1040177	1040625	H3K4me3_23	47
chr1	1042115	1042220	H3K4me3_24	17
chr1	1047740	1048506	H3K4me3_25	52
chr1	1050005	1050943	H3K4me3_26	44
chr1	1052933	1056470	H3K4me3_27	54
chr1	1057677	1058390	H3K4me3_28	32
chr1	1058814	1058944	H3K4me3_29	24
chr1	1089237	1089829	H3K4me3_30	36
chr1	1090376	1091608	H3K4me3_31	45
chr1	1110350	1111368	H3K4me3_32	32
chr1	1119861	1120016	H3K4me3_33	28
chr1	1155609	1156830	H3K4me3_34	121
chr1	1158807	1159157	H3K4me3_35	31
chr1	1161185	1162780	H3K4me3_36	35
chr1	1163615	1164457	H3K4me3_37	51
chr1	1166026	1166456	H3K4me3_38	27
chr1	1196593	1196667	H3K4me3_39	17
chr1	1197406	1198402	H3K4me3_40	50
chr1	1210844	1211005	H3K4me3_41	36
chr1	1212325	1212738	H3K4me3_42	22
chr1	1230146	1232491	H3K4me3_43	87
chr1	1248148	1249079	H3K4me3_44	34
chr1	1250538	1251508	H3K4me3_45	42
chr1	1256196	1257091	H3K4me3_46	27
chr1	1272055	1273780	H3K4me3_47	81
chr1	1282336	1285538	H3K4me3_48	86
chr1	1286992	1287722	H3K4me3_49	53
chr1	1300888	1302116	H3K4me3_50	97
chr1	1323089	1324078	H3K4me3_51	79
chr1	1325062	1327001	H3K4me3_52	75
chr1	1330972	1332280	H3K4me3_53	32
chr1	1333373	1333929	H3K4me3_54	49
chr1	1346206	1346983	H3K4me3_55	47
chr1	1350732	1351926	H3K4me3_56	35
chr1	1356810	1357965	H3K4me3_57	45
chr1	1358905	1360563	H3K4me3_58	84
chr1	1361352	1362966	H3K4me3_59	62
chr1	1373930	1374011	H3K4me3_60	20
chr1	1387271	1388603	H3K4me3_61	42
chr1	1395908	1396524	H3K4me3_62	50
chr1	1397774	1398377	H3K4me3_63	84
chr1	1426187	1426333	H3K4me3_64	20
chr1	1436344	1436589	H3K4me3_65	63
chr1	1437058	1437201	H3K4me3_66	24
chr1	1438279	1438324	H3K4me3_67	19
chr1	1498229	1499425	H3K4me3_68	67
chr1	1500245	1501709	H3K4me3_69	125
chr1	1504111	1504557	H3K4me3_70	44
chr1	1513709	1514046	H3K4me3_71	33
chr1	1522301	1522536	H3K4me3_72	31
chr1	1526307	1526439	H3K4me3_73	17
chr1	1539093	1540431	H3K4me3_74	62
chr1	1541735	1542792	H3K4me3_75	40
chr1	1580361	1580503	H3K4me3_76	22
chr1	1599791	1600777	H3K4me3_77	55
chr1	1670110	1670503	H3K4me3_78	44
chr1	1698327	1699327	H3K4me3_79	111
chr1	1700444	1701858	H3K4me3_80	100
chr1	1702859	1703072	H3K4me3_81	35
chr1	1703771	1704364	H3K4me3_82	36
chr1	1809630	1810929	H3K4me3_83	47
chr1	1813157	1814088	H3K4me3_84	38
chr1	1815438	1816610	H3K4me3_85	40
chr1	1829588	1829921	H3K4me3_86	58
chr1	1831074	1832097	H3K4me3_87	24
chr1	1835156	1835503	H3K4me3_88	30
chr1	1839692	1839990	H3K4me3_89	25
chr1	1841524	1842646	H3K4me3_90	31
chr1	1846953	1847247	H3K4me3_91	24
chr1	1862593	1865932	H3K4me3_92	99
chr1	1880980	1881149	H3K4me3_93	35
chr1	1881597	1882389	H3K4me3_94	24
chr1	1908033	1908485	H3K4me3_95	26
chr1	1909814	1910794	H3K4me3_96	51
chr1	1917716	1917790	H3K4me3_97	17
chr1	1923102	1923468	H3K4me3_98	28
chr1	1924644	1924929	H3K4me3_99	34
chr1	1965511	1965611	H3K4me3_100	16
chr1	1966521	1967122	H3K4me3_101	35
chr1	1967702	1969401	H3K4me3_102	57
chr1	1970494	1971123	H3K4me3_103	25
chr1	1973037	1973455	H3K4me3_104	27
chr1	2012959	2013360	H3K4me3_105	31
chr1	2013789	2013943	H3K4me3_106	29
chr1	2026435	2027706	H3K4me3_107	29
chr1	2055420	2057658	H3K4me3_108	56
chr1	2059388	2059843	H3K4me3_109	28
chr1	2111148	2112465	H3K4me3_110	30
chr1	2113171	2113317	H3K4me3_111	18
chr1	2114329	2115453	H3K4me3_112	37
chr1	2116457	2116866	H3K4me3_113	41
chr1	2119181	2119507	H3K4me3_114	25
chr1	2120801	2121187	H3K4me3_115	119
chr1	2125471	2126062	H3K4me3_116	67
chr1	2127327	2129105	H3K4me3_117	57
chr1	2133985	2136250	H3K4me3_118	64
chr1	2141805	2142255	H3K4me3_119	34
chr1	2147672	2147944	H3K4me3_120	36
chr1	2150483	2156243	H3K4me3_121	81
chr1	2169322	2170328	H3K4me3_122	46
chr1	2171648	2172632	H3K4me3_123	62
chr1	2233052	2233661	H3K4me3_124	20
chr1	2235024	2235577	H3K4me3_125	34
chr1	2251927	2252279	H3K4me3_126	27
chr1	2311770	2312345	H3K4me3_127	32
chr1	2313620	2315379	H3K4me3_128	112
chr1	2333090	2333390	H3K4me3_129	26
chr1	2334913	2335812	H3K4me3_130	46
chr1	2343711	2344091	H3K4me3_131	27
chr1	2344617	2345050	H3K4me3_132	21
chr1	2374493	2374849	H3K4me3_133	26
chr1	2409776	2410680	H3K4me3_134	48
chr1	2418425	2418651	H3K4me3_135	30
chr1	2445514	2447153	H3K4me3_136	79
chr1	2449386	2450613	H3K4me3_137	52
chr1	2451982	2452477	H3K4me3_138	56
chr1	2454287	2455536	H3K4me3_139	29
chr1	2455951	2456595	H3K4me3_140	28
chr1	2465896	2466321	H3K4me3_141	23
chr1	2468715	2469436	H3K4me3_142	40
chr1	2470450	2470596	H3K4me3_143	26
chr1	2485105	2485545	H3K4me3_144	40
chr1	2486031	2487087	H3K4me3_145	65
chr1	2494567	2495351	H3K4me3_146	28
chr1	2497339	2498006	H3K4me3_147	68
chr1	2502217	2502328	H3K4me3_148	18
chr1	2504836	2505602	H3K4me3_149	24
chr1	2506721	2507334	H3K4me3_150	76
chr1	2509238	2509403	H3K4me3_151	27
chr1	2535672	2536002	H3K4me3_152	28
chr1	2540179	2540270	H3K4me3_153	18
chr1	2555417	2555564	H3K4me3_154	23
chr1	2567436	2567573	H3K4me3_155	24
chr1	2568056	2568217	H3K4me3_156	27
chr1	2569024	2569048	H3K4me3_157	15
chr1	2702578	2702699	H3K4me3_158	18
chr1	2859579	2859910	H3K4me3_159	19
chr1	3041003	3041123	H3K4me3_160	20
chr1	3077241	3077837	H3K4me3_161	42
chr1	3125097	3126331	H3K4me3_162	55
chr1	3135916	3136129	H3K4me3_163	29
chr1	3156806	3157615	H3K4me3_164	48
chr1	3198591	3200374	H3K4me3_165	55
chr1	3226278	3230261	H3K4me3_166	75
chr1	3241397	3242016	H3K4me3_167	38
chr1	3246889	3247291	H3K4me3_168	40
chr1	3251282	3251395	H3K4me3_169	22
chr1	3262244	3263423	H3K4me3_170	41
chr1	3323495	3323974	H3K4me3_171	28
chr1	3361575	3363586	H3K4me3_172	49
chr1	3365628	3367394	H3K4me3_173	54
chr1	3475782	3478258	H3K4me3_174	43
chr1	3479476	3482563	H3K4me3_175	62
chr1	3510296	3511619	H3K4me3_176	34
chr1	3517026	3517160	H3K4me3_177	23
chr1	3519858	3520819	H3K4me3_178	28
chr1	3529718	3530901	H3K4me3_179	53
chr1	3532061	3532691	H3K4me3_180	130
chr1	3555404	3556094	H3K4me3_181	95
chr1	3556673	3556743	H3K4me3_182	17
chr1	3572750	3573644	H3K4me3_183	65
chr1	3639903	3640451	H3K4me3_184	22
chr1	3652568	3653213	H3K4me3_185	77
chr1	3653919	3654452	H3K4me3_186	31
chr1	3677168	3678480	H3K4me3_187	48
chr1	3679513	3680963	H3K4me3_188	67
chr1	3681590	3681729	H3K4me3_189	23
chr1	3700644	3700720	H3K4me3_190	16
chr1	3701494	3702225	H3K4me3_191	152
chr1	3703057	3703638	H3K4me3_192	141
chr1	3706367	3706635	H3K4me3_193	18
chr1	3761950	3763080	H3K4me3_194	52
chr1	3763909	3765107	H3K4me3_195	53
chr1	3805744	3806224	H3K4me3_196	92
chr1	3806894	3807459	H3K4me3_197	44
chr1	3807968	3808109	H3K4me3_198	21
chr1	3808964	3809984	H3K4me3_199	55
chr1	3817480	3817627	H3K4me3_200	29
chr1	3896548	3896688	H3K4me3_201	17
chr1	3902372	3903381	H3K4me3_202	35
chr1	4056170	4056250	H3K4me3_203	19
chr1	4073960	4074009	H3K4me3_204	17
chr1	4165838	4165936	H3K4me3_205	21
chr1	4166726	4166840	H3K4me3_206	21
chr1	4217092	4217242	H3K4me3_207	26
chr1	4227276	4228284	H3K4me3_208	36
chr1	4241633	4241699	H3K4me3_209	16
chr1	4243823	4243996	H3K4me3_210	22
chr1	4253769	4254276	H3K4me3_211	20
chr1	4569677	4570590	H3K4me3_212	24
chr1	4612760	4612893	H3K4me3_213	21
chr1	5630562	5631739	H3K4me3_214	23
chr1	5932028	5932067	H3K4me3_215	18
chr1	5938361	5938538	H3K4me3_216	24
chr1	5973470	5974212	H3K4me3_217	77
chr1	5975770	5976812	H3K4me3_218	33
chr1	5984397	5986861	H3K4me3_219	50
chr1	5992075	5992516	H3K4me3_220	35
chr1	6007764	6010662	H3K4me3_221	51
chr1	6028198	6028295	H3K4me3_222	20
chr1	6108477	6108774	H3K4me3_223	18
chr1	6109622	6109756	H3K4me3_224	21
chr1	6114908	6115054	H3K4me3_225	25
chr1	6131190	6131330	H3K4me3_226	25
chr1	6139892	6140799	H3K4me3_227	21
chr1	6153620	6154332	H3K4me3_228	46
chr1	6180078	6181860	H3K4me3_229	96
chr1	6182388	6183415	H3K4me3_230	61
chr1	6187306	6188241	H3K4me3_231	113
chr1	6189467	6189841	H3K4me3_232	60
chr1	6217143	6218159	H3K4me3_233	93
chr1	6218860	6219009	H3K4me3_234	29
chr1	6342236	6343539	H3K4me3_235	44
chr1	6374312	6375471	H3K4me3_236	136
chr1	6376580	6377242	H3K4me3_237	69
chr1	6380659	6380798	H3K4me3_238	20
chr1	6386982	6387541	H3K4me3_239	23
chr1	6396972	6397571	H3K4me3_240	72
chr1	6402990	6403323	H3K4me3_241	28
chr1	6429519	6429830	H3K4me3_242	24
chr1	6431851	6432415	H3K4me3_243	28
chr1	6433609	6433761	H3K4me3_244	24
chr1	6471759	6473112	H3K4me3_245	43
chr1	6473684	6475209	H3K4me3_246	48
chr1	6480426	6481066	H3K4me3_247	23
chr1	6494015	6495057	H3K4me3_248	37
chr1	6495768	6496513	H3K4me3_249	28
chr1	6535748	6536730	H3K4me3_250	100
chr1	6537279	6538429	H3K4me3_251	87
chr1	6551959	6552400	H3K4me3_252	44
chr1	6555424	6555523	H3K4me3_253	17
chr1	6561677	6562448	H3K4me3_254	77
chr1	6562895	6564064	H3K4me3_255	56
chr1	6564750	6565416	H3K4me3_256	36
chr1	6581557	6584628	H3K4me3_257	113
chr1	6585971	6586993	H3K4me3_258	66
chr1	6592013	6592567	H3K4me3_259	56
chr1	6595027	6595780	H3K4me3_260	76
chr1	6598300	6598672	H3K4me3_261	67
chr1	6607380	6607526	H3K4me3_262	21
chr1	6608288	6609142	H3K4me3_263	95
chr1	6682500	6684080	H3K4me3_264	107
chr1	6684634	6684782	H3K4me3_265	35
chr1	6707420	6707643	H3K4me3_266	40
chr1	6718282	6718673	H3K4me3_267	44
chr1	6744971	6745152	H3K4me3_268	30
chr1	6753647	6754735	H3K4me3_269	31
chr1	6766615	6766980	H3K4me3_270	62
chr1	6768917	6769987	H3K4me3_271	64
chr1	6805255	6805647	H3K4me3_272	28
chr1	7233829	7233883	H3K4me3_273	15
chr1	7248472	7248790	H3K4me3_274	27
chr1	7251746	7252019	H3K4me3_275	25
chr1	7661584	7662676	H3K4me3_276	31
chr1	7663297	7663974	H3K4me3_277	30
chr1	7674117	7674244	H3K4me3_278	19
chr1	7676066	7676734	H3K4me3_279	26
chr1	7685592	7686580	H3K4me3_280	78
chr1	7753258	7753791	H3K4me3_281	37
chr1	7754349	7755225	H3K4me3_282	135
chr1	7765629	7766090	H3K4me3_283	19
chr1	7838953	7839449	H3K4me3_284	53
chr1	7871155	7871301	H3K4me3_285	27
chr1	7880968	7881001	H3K4me3_286	17
chr1	7895709	7896205	H3K4me3_287	45
chr1	7936261	7936588	H3K4me3_288	27
chr1	7937161	7937553	H3K4me3_289	30
chr1	7942983	7944048	H3K4me3_290	158
chr1	7944597	7945570	H3K4me3_291	77
chr1	7997248	7997401	H3K4me3_292	24
chr1	7997920	7998948	H3K4me3_293	50
chr1	7999462	7999733	H3K4me3_294	29
chr1	8000283	8000870	H3K4me3_295	71
chr1	8001453	8002359	H3K4me3_296	80
chr1	8003420	8003860	H3K4me3_297	56
chr1	8004341	8008298	H3K4me3_298	120
chr1	8009339	8010457	H3K4me3_299	143
chr1	8010913	8011056	H3K4me3_300	20
chr1	8053010	8053465	H3K4me3_301	48
chr1	8059787	8061629	H3K4me3_302	49
chr1	8066824	8066942	H3K4me3_303	24
chr1	8076354	8078402	H3K4me3_304	46
chr1	8079012	8079154	H3K4me3_305	21
chr1	8099429	8099892	H3K4me3_306	31
chr1	8103782	8104366	H3K4me3_307	29
chr1	8120505	8120786	H3K4me3_308	35
chr1	8137557	8138263	H3K4me3_309	38
chr1	8152759	8152815	H3K4me3_310	16
chr1	8184084	8185791	H3K4me3_311	42
chr1	8194426	8195044	H3K4me3_312	50
chr1	8214898	8215567	H3K4me3_313	51
chr1	8222148	8222310	H3K4me3_314	21
chr1	8242041	8242873	H3K4me3_315	23
chr1	8256573	8257419	H3K4me3_316	54
chr1	8266040	8266270	H3K4me3_317	29
chr1	8284765	8285245	H3K4me3_318	24
chr1	8297207	8297376	H3K4me3_319	75
chr1	8297838	8299251	H3K4me3_320	43
chr1	8301405	8301524	H3K4me3_321	20
chr1	8324898	8325267	H3K4me3_322	25
chr1	8325838	8327169	H3K4me3_323	42
chr1	8330256	8331743	H3K4me3_324	74
chr1	8404456	8406044	H3K4me3_325	94
chr1	8406903	8407448	H3K4me3_326	61
chr1	8508257	8508882	H3K4me3_327	40
chr1	8545943	8546220	H3K4me3_328	30
chr1	8646027	8647208	H3K4me3_329	42
chr1	8653169	8653709	H3K4me3_330	32
chr1	8662921	8663832	H3K4me3_331	47
chr1	8664708	8664844	H3K4me3_332	21
chr1	8683118	8685635	H3K4me3_333	135
chr1	8686207	8686494	H3K4me3_334	32
chr1	8694763	8695298	H3K4me3_335	50
chr1	8797503	8798706	H3K4me3_336	77
chr1	8799110	8800147	H3K4me3_337	72
chr1	8800749	8801284	H3K4me3_338	64
chr1	8805247	8805700	H3K4me3_339	35
chr1	8806187	8806224	H3K4me3_340	18
chr1	8811927	8812745	H3K4me3_341	125
chr1	8830471	8830871	H3K4me3_342	30
chr1	8831330	8831629	H3K4me3_343	37
chr1	8855523	8861290	H3K4me3_344	79
chr1	8862004	8863587	H3K4me3_345	63
chr1	8871725	8872984	H3K4me3_346	95
chr1	8890116	8891586	H3K4me3_347	28
chr1	8896263	8896569	H3K4me3_348	49
chr1	8904101	8904632	H3K4me3_349	63
chr1	8929797	8930408	H3K4me3_350	38
chr1	8959126	8959529	H3K4me3_351	26
chr1	8987155	8987863	H3K4me3_352	52
chr1	9047942	9048094	H3K4me3_353	23
chr1	9068614	9068665	H3K4me3_354	19
chr1	9078556	9078802	H3K4me3_355	39
chr1	9095541	9096095	H3K4me3_356	24
chr1	9109737	9111404	H3K4me3_357	120
chr1	9112333	9113023	H3K4me3_358	47
chr1	9128194	9128335	H3K4me3_359	24
chr1	9145378	9146681	H3K4me3_360	75
chr1	9162429	9164789	H3K4me3_361	103
chr1	9165421	9165558	H3K4me3_362	22
chr1	9176102	9176266	H3K4me3_363	31
chr1	9178492	9180201	H3K4me3_364	51
chr1	9180911	9181391	H3K4me3_365	32
chr1	9186301	9187013	H3K4me3_366	31
chr1	9194080	9194479	H3K4me3_367	39
chr1	9214260	9215040	H3K4me3_368	35
chr1	9215840	9217180	H3K4me3_369	58
chr1	9217861	9218769	H3K4me3_370	105
chr1	9222068	9222826	H3K4me3_371	46
chr1	9258089	9258818	H3K4me3_372	38
chr1	9261689	9263612	H3K4me3_373	60
chr1	9268148	9268536	H3K4me3_374	25
chr1	9273101	9273599	H3K4me3_375	42
chr1	9274432	9274950	H3K4me3_376	84
chr1	9276382	9279474	H3K4me3_377	110
chr1	9358842	9360285	H3K4me3_378	33
chr1	9368810	9368979	H3K4me3_379	26
chr1	9377609	9378087	H3K4me3_380	30
chr1	9382355	9383785	H3K4me3_381	71
chr1	9384274	9384894	H3K4me3_382	41
chr1	9386604	9387106	H3K4me3_383	18
chr1	9388956	9389288	H3K4me3_384	32
chr1	9396024	9396513	H3K4me3_385	26
chr1	9411190	9412485	H3K4me3_386	97
chr1	9421255	9422549	H3K4me3_387	52
chr1	9426580	9427593	H3K4me3_388	73
chr1	9431239	9431932	H3K4me3_389	47
chr1	9449338	9450629	H3K4me3_390	46
chr1	9473318	9473474	H3K4me3_391	36
chr1	9477802	9478435	H3K4me3_392	41
chr1	9483459	9484422	H3K4me3_393	77
chr1	9485177	9486374	H3K4me3_394	76
chr1	9493669	9494333	H3K4me3_395	33
chr1	9499130	9499401	H3K4me3_396	34
chr1	9511480	9512391	H3K4me3_397	56
chr1	9515411	9515834	H3K4me3_398	38
chr1	9520417	9521785	H3K4me3_399	96
chr1	9522793	9524286	H3K4me3_400	86
chr1	9524731	9525350	H3K4me3_401	75
chr1	9570950	9571156	H3K4me3_402	55
chr1	9572109	9572949	H3K4me3_403	71
chr1	9609519	9609719	H3K4me3_404	53
chr1	9654117	9654585	H3K4me3_405	26
chr1	9669643	9671854	H3K4me3_406	69
chr1	9672594	9673692	H3K4me3_407	62
chr1	9698780	9701055	H3K4me3_408	86
chr1	9804981	9805937	H3K4me3_409	79
chr1	9807136	9808712	H3K4me3_410	46
chr1	9809197	9809599	H3K4me3_411	37
chr1	9810172	9810858	H3K4me3_412	35
chr1	9817827	9819195	H3K4me3_413	47
chr1	9857736	9857887	H3K4me3_414	28
chr1	9891398	9892465	H3K4me3_415	77
chr1	9893345	9894003	H3K4me3_416	96
chr1	9896852	9897476	H3K4me3_417	33
chr1	9912268	9912887	H3K4me3_418	39
chr1	9924758	9927378	H3K4me3_419	113
chr1	9979303	9979720	H3K4me3_420	42
chr1	9980796	9981015	H3K4me3_421	30
chr1	10014356	10015253	H3K4me3_422	85
chr1	10015772	10016742	H3K4me3_423	154
chr1	10017175	10017539	H3K4me3_424	87
chr1	10174984	10175312	H3K4me3_425	31
chr1	10186890	10187269	H3K4me3_426	29
chr1	10192357	10192916	H3K4me3_427	92
chr1	10193877	10195348	H3K4me3_428	101
chr1	10380862	10381312	H3K4me3_429	71
chr1	10381769	10383512	H3K4me3_430	98
chr1	10412573	10412944	H3K4me3_431	68
chr1	10413411	10414207	H3K4me3_432	65
chr1	10419405	10419534	H3K4me3_433	21
chr1	10453906	10455701	H3K4me3_434	76
chr1	10457334	10459711	H3K4me3_435	129
chr1	10538254	10538894	H3K4me3_436	26
chr1	10581649	10582410	H3K4me3_437	43
chr1	10623588	10624500	H3K4me3_438	39
chr1	10650881	10651458	H3K4me3_439	22
chr1	10659931	10660668	H3K4me3_440	27
chr1	10663914	10666237	H3K4me3_441	68
chr1	10675332	10676352	H3K4me3_442	47
chr1	10686545	10687020	H3K4me3_443	33
chr1	10706771	10707018	H3K4me3_444	24
chr1	10777280	10777374	H3K4me3_445	18
chr1	10785690	10786161	H3K4me3_446	46
chr1	10812275	10812420	H3K4me3_447	22
chr1	10830933	10831353	H3K4me3_448	31
chr1	10850170	10850319	H3K4me3_449	32
chr1	10878383	10878503	H3K4me3_450	25
chr1	10880425	10880864	H3K4me3_451	36
chr1	10881364	10881916	H3K4me3_452	32
chr1	10882726	10885706	H3K4me3_453	47
chr1	10893146	10893620	H3K4me3_454	38
chr1	10919736	10920640	H3K4me3_455	38
chr1	10922474	10923243	H3K4me3_456	47
chr1	10926630	10927325	H3K4me3_457	46
chr1	10941575	10941677	H3K4me3_458	15
chr1	10950954	10951396	H3K4me3_459	58
chr1	10958267	10959013	H3K4me3_460	72
chr1	10963006	10963314	H3K4me3_461	32
chr1	10994192	10995248	H3K4me3_462	110
chr1	10995837	10996763	H3K4me3_463	98
chr1	11029034	11030109	H3K4me3_464	76
chr1	11034654	11035410	H3K4me3_465	20
chr1	11041228	11042108	H3K4me3_466	44
chr1	11042984	11043842	H3K4me3_467	103
chr1	11081430	11083099	H3K4me3_468	99
chr1	11243726	11244828	H3K4me3_469	170
chr1	11245491	11246230	H3K4me3_470	78
chr1	11255339	11255490	H3K4me3_471	28
chr1	11256037	11256848	H3K4me3_472	129
chr1	11257668	11259041	H3K4me3_473	121
chr1	11335750	11336147	H3K4me3_474	44
chr1	11363936	11364011	H3K4me3_475	18
chr1	11573376	11573493	H3K4me3_476	18
chr1	11635257	11636824	H3K4me3_477	52
chr1	11637895	11638456	H3K4me3_478	63
chr1	11646593	11646739	H3K4me3_479	28
chr1	11647327	11647683	H3K4me3_480	38
chr1	11654039	11654233	H3K4me3_481	29
chr1	11662605	11663390	H3K4me3_482	39
chr1	11663992	11665136	H3K4me3_483	59
chr1	11673063	11673282	H3K4me3_484	37
chr1	11701975	11702493	H3K4me3_485	33
chr1	11708603	11708676	H3K4me3_486	21
chr1	11712016	11712708	H3K4me3_487	24
chr1	11714230	11714921	H3K4me3_488	60
chr1	11718434	11720507	H3K4me3_489	37
chr1	11767295	11767561	H3K4me3_490	26
chr1	11784916	11785367	H3K4me3_491	27
chr1	11787099	11788400	H3K4me3_492	80
chr1	11788889	11790334	H3K4me3_493	95
chr1	11790744	11790864	H3K4me3_494	19
chr1	11791904	11792041	H3K4me3_495	26
chr1	11874927	11874938	H3K4me3_496	15
chr1	11891112	11891764	H3K4me3_497	60
chr1	11892251	11892412	H3K4me3_498	33
chr1	11893324	11893451	H3K4me3_499	21
chr1	11894844	11895281	H3K4me3_500	29
chr1	11895929	11896081	H3K4me3_501	27
chr1	11897632	11897820	H3K4me3_502	34
chr1	11906260	11907921	H3K4me3_503	82
chr1	11910814	11911013	H3K4me3_504	40
chr1	11916661	11918171	H3K4me3_505	112
chr1	11962130	11962739	H3K4me3_506	91
chr1	11963325	11965401	H3K4me3_507	122
chr1	12001687	12001809	H3K4me3_508	22
chr1	12002370	12003224	H3K4me3_509	68
chr1	12017035	12017323	H3K4me3_510	29
chr1	12026888	12027612	H3K4me3_511	32
chr1	12065774	12066066	H3K4me3_512	34
chr1	12113308	12113643	H3K4me3_513	24
chr1	12160543	12161177	H3K4me3_514	26
chr1	12167025	12167152	H3K4me3_515	18
chr1	12212130	12212524	H3K4me3_516	52
chr1	12213172	12214212	H3K4me3_517	76
chr1	12389106	12389430	H3K4me3_518	36
chr1	12436066	12436493	H3K4me3_519	24
chr1	12460674	12461469	H3K4me3_520	43
chr1	12508275	12508648	H3K4me3_521	62
chr1	12510076	12511338	H3K4me3_522	36
chr1	12511910	12512182	H3K4me3_523	35
chr1	12522523	12522962	H3K4me3_524	25
chr1	12530938	12531468	H3K4me3_525	23
chr1	12532148	12532811	H3K4me3_526	46
chr1	12535481	12537190	H3K4me3_527	46
chr1	12538847	12539779	H3K4me3_528	74
chr1	12595898	12603037	H3K4me3_529	107
chr1	12609564	12610255	H3K4me3_530	33
chr1	12622957	12623074	H3K4me3_531	16
chr1	12636522	12636649	H3K4me3_532	21
chr1	12637544	12637945	H3K4me3_533	23
chr1	12650583	12651531	H3K4me3_534	38
chr1	12762420	12762434	H3K4me3_535	16
chr1	13947623	13948194	H3K4me3_536	68
chr1	13949107	13949237	H3K4me3_537	18
chr1	14617137	14617241	H3K4me3_538	19
chr1	14621363	14621459	H3K4me3_539	18
chr1	14750643	14750772	H3K4me3_540	19
chr1	14779611	14779708	H3K4me3_541	18
chr1	14976731	14976814	H3K4me3_542	17
chr1	15040808	15041609	H3K4me3_543	32
chr1	15079842	15080789	H3K4me3_544	26
chr1	15100806	15101294	H3K4me3_545	33
chr1	15110082	15110791	H3K4me3_546	56
chr1	15112074	15113589	H3K4me3_547	53
chr1	15119759	15120757	H3K4me3_548	29
chr1	15122350	15122917	H3K4me3_549	66
chr1	15124025	15126245	H3K4me3_550	114
chr1	15148882	15149296	H3K4me3_551	43
chr1	15151714	15152580	H3K4me3_552	35
chr1	15224680	15225482	H3K4me3_553	29
chr1	15289770	15289908	H3K4me3_554	22
chr1	15338722	15339367	H3K4me3_555	37
chr1	15350315	15352600	H3K4me3_556	64
chr1	15353343	15354254	H3K4me3_557	58
chr1	15357239	15358424	H3K4me3_558	43
chr1	15371573	15372293	H3K4me3_559	40
chr1	15388577	15389675	H3K4me3_560	36
chr1	15400735	15401483	H3K4me3_561	35
chr1	15437344	15437926	H3K4me3_562	27
chr1	15458290	15458769	H3K4me3_563	25
chr1	15459612	15460975	H3K4me3_564	71
chr1	15489656	15489760	H3K4me3_565	21
chr1	15494221	15494353	H3K4me3_566	19
chr1	15495084	15495322	H3K4me3_567	23
chr1	15510916	15511411	H3K4me3_568	36
chr1	15515520	15515823	H3K4me3_569	20
chr1	15519417	15519556	H3K4me3_570	22
chr1	15522872	15522979	H3K4me3_571	18
chr1	15555087	15555553	H3K4me3_572	32
chr1	15569601	15571467	H3K4me3_573	56
chr1	15583368	15583955	H3K4me3_574	28
chr1	15592900	15593713	H3K4me3_575	32
chr1	15598750	15599915	H3K4me3_576	39
chr1	15605218	15605238	H3K4me3_577	15
chr1	15607838	15608547	H3K4me3_578	42
chr1	15609249	15610932	H3K4me3_579	71
chr1	15721923	15723091	H3K4me3_580	66
chr1	15723747	15723859	H3K4me3_581	23
chr1	15724325	15726937	H3K4me3_582	122
chr1	15782141	15783767	H3K4me3_583	72
chr1	15784222	15784353	H3K4me3_584	20
chr1	15795527	15796263	H3K4me3_585	45
chr1	15801019	15803035	H3K4me3_586	89
chr1	15814966	15816345	H3K4me3_587	79
chr1	15816978	15817770	H3K4me3_588	74
chr1	15818392	15819478	H3K4me3_589	52
chr1	15819967	15820264	H3K4me3_590	31
chr1	15821665	15821782	H3K4me3_591	17
chr1	15881691	15882151	H3K4me3_592	52
chr1	15884079	15884493	H3K4me3_593	108
chr1	15935359	15935533	H3K4me3_594	28
chr1	15936754	15936827	H3K4me3_595	18
chr1	15937873	15938964	H3K4me3_596	48
chr1	15940686	15941342	H3K4me3_597	51
chr1	15941970	15943641	H3K4me3_598	38
chr1	15954979	15957423	H3K4me3_599	53
chr1	15958582	15958907	H3K4me3_600	41
chr1	15959802	15959959	H3K4me3_601	20
chr1	15998464	15998957	H3K4me3_602	31
chr1	15999576	16000468	H3K4me3_603	53
chr1	16000875	16001922	H3K4me3_604	34
chr1	16021651	16021800	H3K4me3_605	28
chr1	16028047	16028170	H3K4me3_606	19
chr1	16033553	16034788	H3K4me3_607	74
chr1	16035224	16035605	H3K4me3_608	75
chr1	16045911	16046569	H3K4me3_609	61
chr1	16047716	16049799	H3K4me3_610	139
chr1	16085220	16085791	H3K4me3_611	84
chr1	16148548	16149266	H3K4me3_612	31
chr1	16174016	16174635	H3K4me3_613	92
chr1	16175271	16176155	H3K4me3_614	115
chr1	16193941	16194249	H3K4me3_615	19
chr1	16202924	16204243	H3K4me3_616	87
chr1	16211739	16211934	H3K4me3_617	38
chr1	16212899	16214365	H3K4me3_618	29
chr1	16217418	16218022	H3K4me3_619	28
chr1	16272989	16273137	H3K4me3_620	27
chr1	16276524	16277036	H3K4me3_621	24
chr1	16278223	16279014	H3K4me3_622	56
chr1	16279864	16279891	H3K4me3_623	15
chr1	16288037	16288437	H3K4me3_624	19
chr1	16291849	16292260	H3K4me3_625	26
chr1	16293257	16293388	H3K4me3_626	19
chr1	16300764	16300860	H3K4me3_627	21
chr1	16310966	16311763	H3K4me3_628	27
chr1	16315530	16316157	H3K4me3_629	40
chr1	16320442	16320551	H3K4me3_630	18
chr1	16343476	16344103	H3K4me3_631	30
chr1	16344943	16346939	H3K4me3_632	61
chr1	16350428	16354022	H3K4me3_633	57
chr1	16355274	16358305	H3K4me3_634	120
chr1	16363170	16363345	H3K4me3_635	43
chr1	16363773	16364203	H3K4me3_636	37
chr1	16370860	16371277	H3K4me3_637	43
chr1	16372062	16372677	H3K4me3_638	40
chr1	16374918	16375633	H3K4me3_639	55
chr1	16377650	16378363	H3K4me3_640	36
chr1	16380862	16381807	H3K4me3_641	44
chr1	16382313	16382688	H3K4me3_642	43
chr1	16405257	16405528	H3K4me3_643	34
chr1	16406358	16406623	H3K4me3_644	34
chr1	16415809	16416412	H3K4me3_645	60
chr1	16416815	16417081	H3K4me3_646	24
chr1	16418971	16419562	H3K4me3_647	79
chr1	16435184	16437872	H3K4me3_648	124
chr1	16440546	16440860	H3K4me3_649	22
chr1	16550196	16551261	H3K4me3_650	143
chr1	16551694	16552294	H3K4me3_651	91
chr1	16566347	16567897	H3K4me3_652	65
chr1	16608004	16608610	H3K4me3_653	50
chr1	16609079	16609397	H3K4me3_654	48
chr1	16623580	16624987	H3K4me3_655	27
chr1	16639261	16640923	H3K4me3_656	148
chr1	16698497	16699160	H3K4me3_657	40
chr1	16704550	16704768	H3K4me3_658	23
chr1	16712245	16712775	H3K4me3_659	26
chr1	16811097	16812120	H3K4me3_660	147
chr1	16812729	16813854	H3K4me3_661	129
chr1	16842194	16845566	H3K4me3_662	88
chr1	16877146	16877285	H3K4me3_663	24
chr1	16903251	16903589	H3K4me3_664	25
chr1	16907948	16908086	H3K4me3_665	19
chr1	16908881	16908909	H3K4me3_666	16
chr1	16926499	16926797	H3K4me3_667	30
chr1	16964161	16964363	H3K4me3_668	41
chr1	16966016	16966119	H3K4me3_669	20
chr1	17095634	17096121	H3K4me3_670	26
chr1	17102940	17104218	H3K4me3_671	201
chr1	17112560	17112947	H3K4me3_672	25
chr1	17113849	17114397	H3K4me3_673	27
chr1	17159357	17159817	H3K4me3_674	39
chr1	17160299	17160462	H3K4me3_675	39
chr1	17178554	17178734	H3K4me3_676	21
chr1	17182049	17182861	H3K4me3_677	40
chr1	17209482	17210438	H3K4me3_678	61
chr1	17211148	17212274	H3K4me3_679	73
chr1	17251470	17253095	H3K4me3_680	93
chr1	17320573	17320741	H3K4me3_681	30
chr1	17321614	17322195	H3K4me3_682	28
chr1	17518697	17518995	H3K4me3_683	35
chr1	17636275	17636577	H3K4me3_684	23
chr1	17637811	17640887	H3K4me3_685	119
chr1	17737298	17738260	H3K4me3_686	34
chr1	17739230	17740486	H3K4me3_687	46
chr1	17759344	17759515	H3K4me3_688	28
chr1	17763891	17765222	H3K4me3_689	32
chr1	17768266	17769392	H3K4me3_690	65
chr1	17774369	17775024	H3K4me3_691	19
chr1	17775640	17775811	H3K4me3_692	33
chr1	17779058	17781292	H3K4me3_693	100
chr1	17787655	17787838	H3K4me3_694	30
chr1	17993489	17993586	H3K4me3_695	19
chr1	18327312	18327458	H3K4me3_696	22
chr1	18431120	18431230	H3K4me3_697	18
chr1	18518178	18518316	H3K4me3_698	20
chr1	18611271	18611350	H3K4me3_699	15
chr1	18679602	18680875	H3K4me3_700	34
chr1	18823817	18824188	H3K4me3_701	20
chr1	18839205	18839350	H3K4me3_702	24
chr1	18842377	18842498	H3K4me3_703	19
chr1	18844023	18845528	H3K4me3_704	23
chr1	18846374	18846587	H3K4me3_705	40
chr1	18875661	18876586	H3K4me3_706	25
chr1	18994342	18994469	H3K4me3_707	19
chr1	19098873	19102631	H3K4me3_708	88
chr1	19147877	19150386	H3K4me3_709	91
chr1	19152943	19154676	H3K4me3_710	93
chr1	19156184	19157417	H3K4me3_711	54
chr1	19161162	19162769	H3K4me3_712	27
chr1	19191258	19191742	H3K4me3_713	24
chr1	19208507	19210559	H3K4me3_714	37
chr1	19211186	19211617	H3K4me3_715	26
chr1	19231533	19231624	H3K4me3_716	18
chr1	19235188	19235370	H3K4me3_717	24
chr1	19253680	19254366	H3K4me3_718	29
chr1	19407177	19407275	H3K4me3_719	20
chr1	19408165	19409023	H3K4me3_720	100
chr1	19409612	19410764	H3K4me3_721	111
chr1	19411472	19411638	H3K4me3_722	30
chr1	19449327	19453124	H3K4me3_723	157
chr1	19509824	19510712	H3K4me3_724	159
chr1	19511863	19512906	H3K4me3_725	108
chr1	19514691	19514780	H3K4me3_726	19
chr1	19537468	19537901	H3K4me3_727	32
chr1	19608367	19609300	H3K4me3_728	29
chr1	19681458	19684004	H3K4me3_729	74
chr1	19685205	19687200	H3K4me3_730	75
chr1	19694286	19694335	H3K4me3_731	16
chr1	19699880	19700553	H3K4me3_732	65
chr1	19748963	19749146	H3K4me3_733	26
chr1	19750358	19750483	H3K4me3_734	21
chr1	19751643	19752052	H3K4me3_735	24
chr1	19757288	19757423	H3K4me3_736	21
chr1	19786844	19787051	H3K4me3_737	24
chr1	19795284	19797584	H3K4me3_738	111
chr1	19842305	19842913	H3K4me3_739	94
chr1	19843996	19845384	H3K4me3_740	40
chr1	19998212	19998706	H3K4me3_741	28
chr1	19999250	19999783	H3K4me3_742	89
chr1	20001591	20001653	H3K4me3_743	15
chr1	20014230	20015709	H3K4me3_744	65
chr1	20016909	20017020	H3K4me3_745	19
chr1	20018336	20018947	H3K4me3_746	25
chr1	20030716	20031181	H3K4me3_747	30
chr1	20043802	20043859	H3K4me3_748	17
chr1	20051526	20051577	H3K4me3_749	15
chr1	20060152	20060490	H3K4me3_750	24
chr1	20064478	20064873	H3K4me3_751	25
chr1	20081127	20081266	H3K4me3_752	27
chr1	20082022	20083538	H3K4me3_753	112
chr1	20173837	20174804	H3K4me3_754	52
chr1	20177643	20177818	H3K4me3_755	28
chr1	20178226	20178648	H3K4me3_756	29
chr1	20179994	20181017	H3K4me3_757	57
chr1	20201766	20201882	H3K4me3_758	19
chr1	20211543	20211639	H3K4me3_759	20
chr1	20227952	20228070	H3K4me3_760	20
chr1	20230085	20231366	H3K4me3_761	23
chr1	20233206	20233996	H3K4me3_762	24
chr1	20244764	20244841	H3K4me3_763	16
chr1	20254554	20254839	H3K4me3_764	30
chr1	20281794	20283325	H3K4me3_765	32
chr1	20294745	20296770	H3K4me3_766	32
chr1	20306536	20306894	H3K4me3_767	29
chr1	20313282	20313583	H3K4me3_768	27
chr1	20357834	20358379	H3K4me3_769	26
chr1	20359152	20360888	H3K4me3_770	26
chr1	20364475	20364662	H3K4me3_771	25
chr1	20377088	20377433	H3K4me3_772	28
chr1	20383567	20383785	H3K4me3_773	32
chr1	20384265	20384942	H3K4me3_774	26
chr1	20385402	20387063	H3K4me3_775	91
chr1	20411881	20412274	H3K4me3_776	19
chr1	20437262	20437296	H3K4me3_777	17
chr1	20448112	20448214	H3K4me3_778	16
chr1	20449481	20450127	H3K4me3_779	62
chr1	20558069	20558843	H3K4me3_780	27
chr1	20625640	20626382	H3K4me3_781	20
chr1	20627669	20627759	H3K4me3_782	16
chr1	20661846	20662468	H3K4me3_783	26
chr1	20672449	20672816	H3K4me3_784	56
chr1	20675016	20675956	H3K4me3_785	62
chr1	20678352	20681688	H3K4me3_786	80
chr1	20682223	20684218	H3K4me3_787	73
chr1	20685023	20685259	H3K4me3_788	35
chr1	20690630	20692480	H3K4me3_789	48
chr1	20693093	20693616	H3K4me3_790	39
chr1	20706042	20707978	H3K4me3_791	171
chr1	20750606	20751548	H3K4me3_792	58
chr1	20787829	20790131	H3K4me3_793	94
chr1	20790552	20790649	H3K4me3_794	19
chr1	20832037	20832169	H3K4me3_795	22
chr1	20833125	20834157	H3K4me3_796	91
chr1	20858631	20861669	H3K4me3_797	145
chr1	20883320	20883461	H3K4me3_798	21
chr1	20884100	20885536	H3K4me3_799	72
chr1	20894988	20895599	H3K4me3_800	24
chr1	20896163	20897899	H3K4me3_801	49
chr1	20898762	20898898	H3K4me3_802	18
chr1	20899554	20899965	H3K4me3_803	32
chr1	20900860	20900989	H3K4me3_804	18
chr1	20915337	20915977	H3K4me3_805	36
chr1	20928225	20930659	H3K4me3_806	52
chr1	20931560	20933002	H3K4me3_807	49
chr1	20984001	20985463	H3K4me3_808	73
chr1	20986601	20987966	H3K4me3_809	95
chr1	21372833	21375146	H3K4me3_810	103
chr1	21375887	21375904	H3K4me3_811	16
chr1	21488427	21489265	H3K4me3_812	32
chr1	21489729	21490110	H3K4me3_813	48
chr1	21521804	21522453	H3K4me3_814	21
chr1	21523355	21524399	H3K4me3_815	32
chr1	21528237	21529086	H3K4me3_816	54
chr1	21533046	21534570	H3K4me3_817	72
chr1	21538309	21538531	H3K4me3_818	19
chr1	21541538	21544006	H3K4me3_819	61
chr1	21544827	21546789	H3K4me3_820	77
chr1	21548843	21549637	H3K4me3_821	34
chr1	21636379	21636663	H3K4me3_822	27
chr1	21638548	21639112	H3K4me3_823	49
chr1	21639904	21640326	H3K4me3_824	29
chr1	21707737	21708240	H3K4me3_825	25
chr1	21736834	21738075	H3K4me3_826	41
chr1	21746048	21746179	H3K4me3_827	20
chr1	21749061	21750513	H3K4me3_828	64
chr1	21769298	21769444	H3K4me3_829	24
chr1	21771346	21771415	H3K4me3_830	19
chr1	21774196	21774473	H3K4me3_831	30
chr1	21778861	21778943	H3K4me3_832	17
chr1	21785756	21786101	H3K4me3_833	32
chr1	21850355	21850735	H3K4me3_834	72
chr1	21866805	21867976	H3K4me3_835	29
chr1	21868623	21870245	H3K4me3_836	53
chr1	21980445	21981845	H3K4me3_837	97
chr1	21982346	21983566	H3K4me3_838	98
chr1	22017568	22017861	H3K4me3_839	44
chr1	22120272	22121788	H3K4me3_840	33
chr1	22130086	22131526	H3K4me3_841	46
chr1	22134322	22135959	H3K4me3_842	116
chr1	22136820	22137141	H3K4me3_843	41
chr1	22137747	22139534	H3K4me3_844	59
chr1	22140974	22142406	H3K4me3_845	52
chr1	22146140	22146414	H3K4me3_846	26
chr1	22155691	22156835	H3K4me3_847	48
chr1	22157692	22157792	H3K4me3_848	15
chr1	22197348	22197676	H3K4me3_849	23
chr1	22222944	22225578	H3K4me3_850	113
chr1	22247446	22248446	H3K4me3_851	49
chr1	22251389	22251581	H3K4me3_852	45
chr1	22252485	22253471	H3K4me3_853	159
chr1	22484571	22484670	H3K4me3_854	20
chr1	22486836	22486911	H3K4me3_855	18
chr1	22493061	22493135	H3K4me3_856	15
chr1	22572032	22572183	H3K4me3_857	38
chr1	22613220	22613350	H3K4me3_858	21
chr1	22614081	22614227	H3K4me3_859	33
chr1	22617307	22617480	H3K4me3_860	25
chr1	22627949	22628181	H3K4me3_861	172
chr1	22649432	22650523	H3K4me3_862	84
chr1	22651013	22652253	H3K4me3_863	101
chr1	22901614	22901740	H3K4me3_864	19
chr1	23165429	23165973	H3K4me3_865	39
chr1	23174985	23175581	H3K4me3_866	26
chr1	23180702	23180843	H3K4me3_867	21
chr1	23209114	23210421	H3K4me3_868	54
chr1	23217592	23218394	H3K4me3_869	80
chr1	23219136	23220989	H3K4me3_870	118
chr1	23348257	23348524	H3K4me3_871	18
chr1	23366238	23366883	H3K4me3_872	124
chr1	23367521	23369272	H3K4me3_873	53
chr1	23376145	23377815	H3K4me3_874	63
chr1	23382211	23382481	H3K4me3_875	24
chr1	23383247	23383885	H3K4me3_876	34
chr1	23386932	23388234	H3K4me3_877	24
chr1	23393952	23394086	H3K4me3_878	21
chr1	23414795	23415933	H3K4me3_879	58
chr1	23416858	23417111	H3K4me3_880	31
chr1	23423920	23424513	H3K4me3_881	32
chr1	23539877	23540049	H3K4me3_882	42
chr1	23540539	23542820	H3K4me3_883	80
chr1	23543897	23544447	H3K4me3_884	107
chr1	23552465	23553598	H3K4me3_885	56
chr1	23565374	23567195	H3K4me3_886	159
chr1	23567625	23569922	H3K4me3_887	118
chr1	23576125	23576604	H3K4me3_888	47
chr1	23622328	23623457	H3K4me3_889	92
chr1	23624160	23624519	H3K4me3_890	41
chr1	23677964	23678528	H3K4me3_891	45
chr1	23682046	23682891	H3K4me3_892	106
chr1	23683570	23684717	H3K4me3_893	48
chr1	23696382	23696596	H3K4me3_894	73
chr1	23729006	23729501	H3K4me3_895	40
chr1	23730190	23731518	H3K4me3_896	67
chr1	23732116	23732251	H3K4me3_897	21
chr1	23735033	23735189	H3K4me3_898	31
chr1	23738849	23739292	H3K4me3_899	43
chr1	23746086	23746432	H3K4me3_900	25
chr1	23753196	23753680	H3K4me3_901	52
chr1	23754209	23759303	H3K4me3_902	93
chr1	23761199	23761415	H3K4me3_903	31
chr1	23767657	23768783	H3K4me3_904	76
chr1	23774146	23776938	H3K4me3_905	44
chr1	23790330	23791687	H3K4me3_906	30
chr1	23793790	23794382	H3K4me3_907	45
chr1	23797452	23797974	H3K4me3_908	20
chr1	23818419	23819486	H3K4me3_909	40
chr1	23834293	23834628	H3K4me3_910	83
chr1	23836764	23836886	H3K4me3_911	18
chr1	23890528	23895247	H3K4me3_912	110
chr1	23941753	23942268	H3K4me3_913	71
chr1	23943150	23944832	H3K4me3_914	86
chr1	23973528	23974012	H3K4me3_915	20
chr1	23975473	23977350	H3K4me3_916	164
chr1	23977877	23978981	H3K4me3_917	114
chr1	23988680	23992149	H3K4me3_918	103
chr1	23997790	23999277	H3K4me3_919	65
chr1	24000173	24001134	H3K4me3_920	64
chr1	24023042	24025302	H3K4me3_921	176
chr1	24036925	24037673	H3K4me3_922	41
chr1	24066063	24068489	H3K4me3_923	113
chr1	24108413	24108918	H3K4me3_924	29
chr1	24118989	24119926	H3K4me3_925	30
chr1	24154029	24154367	H3K4me3_926	54
chr1	24157669	24158305	H3K4me3_927	62
chr1	24158946	24160254	H3K4me3_928	81
chr1	24175743	24177285	H3K4me3_929	50
chr1	24178532	24179993	H3K4me3_930	67
chr1	24202670	24203409	H3K4me3_931	37
chr1	24217763	24218397	H3K4me3_932	36
chr1	24220264	24221868	H3K4me3_933	59
chr1	24306344	24308359	H3K4me3_934	61
chr1	24310976	24312018	H3K4me3_935	81
chr1	24313895	24314255	H3K4me3_936	36
chr1	24318704	24319739	H3K4me3_937	57
chr1	24340787	24343827	H3K4me3_938	69
chr1	24349116	24350458	H3K4me3_939	104
chr1	24384790	24386121	H3K4me3_940	60
chr1	24386541	24387159	H3K4me3_941	65
chr1	24387626	24387695	H3K4me3_942	16
chr1	24388851	24390172	H3K4me3_943	59
chr1	24398623	24398763	H3K4me3_944	24
chr1	24409207	24409773	H3K4me3_945	44
chr1	24518454	24519006	H3K4me3_946	30
chr1	24611409	24611734	H3K4me3_947	19
chr1	24612194	24616478	H3K4me3_948	131
chr1	24692020	24692097	H3K4me3_949	15
chr1	24700446	24701740	H3K4me3_950	85
chr1	24702442	24703237	H3K4me3_951	90
chr1	24735590	24735728	H3K4me3_952	22
chr1	24751200	24751779	H3K4me3_953	27
chr1	24754392	24755021	H3K4me3_954	74
chr1	24755470	24756278	H3K4me3_955	39
chr1	24756992	24757767	H3K4me3_956	35
chr1	24766745	24767565	H3K4me3_957	43
chr1	24840807	24843521	H3K4me3_958	116
chr1	24844246	24844454	H3K4me3_959	29
chr1	24887649	24888172	H3K4me3_960	23
chr1	24904095	24905234	H3K4me3_961	130
chr1	24923225	24924672	H3K4me3_962	191
chr1	24926506	24926904	H3K4me3_963	40
chr1	24929499	24930287	H3K4me3_964	59
chr1	24934349	24935320	H3K4me3_965	33
chr1	24941505	24944018	H3K4me3_966	103
chr1	24945143	24946108	H3K4me3_967	83
chr1	24947279	24947458	H3K4me3_968	32
chr1	25047849	25047980	H3K4me3_969	21
chr1	25060041	25060882	H3K4me3_970	46
chr1	25061289	25061903	H3K4me3_971	31
chr1	25062737	25062782	H3K4me3_972	18
chr1	25063227	25064511	H3K4me3_973	53
chr1	25079702	25079826	H3K4me3_974	20
chr1	25091942	25092087	H3K4me3_975	23
chr1	25105299	25105438	H3K4me3_976	22
chr1	25109809	25110325	H3K4me3_977	82
chr1	25111473	25112253	H3K4me3_978	36
chr1	25113033	25115548	H3K4me3_979	56
chr1	25130937	25131037	H3K4me3_980	16
chr1	25148410	25148782	H3K4me3_981	26
chr1	25173615	25173732	H3K4me3_982	22
chr1	25174334	25174567	H3K4me3_983	32
chr1	25175461	25175607	H3K4me3_984	19
chr1	25205214	25206582	H3K4me3_985	30
chr1	25221647	25222169	H3K4me3_986	31
chr1	25262809	25263121	H3K4me3_987	26
chr1	25264353	25265815	H3K4me3_988	29
chr1	25279269	25279842	H3K4me3_989	60
chr1	25286446	25286530	H3K4me3_990	19
chr1	25297353	25299043	H3K4me3_991	45
chr1	25300768	25300898	H3K4me3_992	23
chr1	25308077	25309016	H3K4me3_993	38
chr1	25366298	25367372	H3K4me3_994	47
chr1	25367850	25368193	H3K4me3_995	29
chr1	25396406	25397203	H3K4me3_996	32
chr1	25404355	25404649	H3K4me3_997	25
chr1	25430317	25432774	H3K4me3_998	106
chr1	25438630	25440125	H3K4me3_999	120
chr1	25444225	25447232	H3K4me3_1000	72
chr1	25535953	25536107	H3K4me3_1001	25
chr1	25537849	25538522	H3K4me3_1002	37
chr1	25624647	25625108	H3K4me3_1003	23
chr1	25628889	25629717	H3K4me3_1004	56
chr1	25630771	25631434	H3K4me3_1005	95
chr1	25632654	25632900	H3K4me3_1006	31
chr1	25705328	25705719	H3K4me3_1007	47
chr1	25723777	25724706	H3K4me3_1008	35
chr1	25743527	25744057	H3K4me3_1009	44
chr1	25767352	25768481	H3K4me3_1010	28
chr1	25769164	25769296	H3K4me3_1011	18
chr1	25772245	25773334	H3K4me3_1012	40
chr1	25782843	25782972	H3K4me3_1013	23
chr1	25969573	25971554	H3K4me3_1014	76
chr1	25972401	25973561	H3K4me3_1015	44
chr1	25979441	25979736	H3K4me3_1016	19
chr1	25999710	26000247	H3K4me3_1017	45
chr1	26017394	26018881	H3K4me3_1018	102
chr1	26019693	26021059	H3K4me3_1019	99
chr1	26057634	26059246	H3K4me3_1020	88
chr1	26060152	26060699	H3K4me3_1021	22
chr1	26073378	26074217	H3K4me3_1022	60
chr1	26075120	26075625	H3K4me3_1023	59
chr1	26080627	26081002	H3K4me3_1024	30
chr1	26091518	26091634	H3K4me3_1025	18
chr1	26103676	26104548	H3K4me3_1026	77
chr1	26105792	26106479	H3K4me3_1027	56
chr1	26107521	26108528	H3K4me3_1028	38
chr1	26121185	26123042	H3K4me3_1029	71
chr1	26139893	26140014	H3K4me3_1030	20
chr1	26195948	26197865	H3K4me3_1031	107
chr1	26218755	26219366	H3K4me3_1032	30
chr1	26220603	26221360	H3K4me3_1033	27
chr1	26222968	26224131	H3K4me3_1034	25
chr1	26233906	26235763	H3K4me3_1035	36
chr1	26309236	26309968	H3K4me3_1036	97
chr1	26310950	26312146	H3K4me3_1037	86
chr1	26361297	26361777	H3K4me3_1038	36
chr1	26363860	26364030	H3K4me3_1039	26
chr1	26369331	26370237	H3K4me3_1040	123
chr1	26376220	26377649	H3K4me3_1041	53
chr1	26423756	26425882	H3K4me3_1042	115
chr1	26432613	26434679	H3K4me3_1043	121
chr1	26435085	26435231	H3K4me3_1044	30
chr1	26478446	26479004	H3K4me3_1045	47
chr1	26479694	26480740	H3K4me3_1046	32
chr1	26504832	26506402	H3K4me3_1047	108
chr1	26520567	26520740	H3K4me3_1048	34
chr1	26549422	26551449	H3K4me3_1049	61
chr1	26557802	26558500	H3K4me3_1050	71
chr1	26562877	26563615	H3K4me3_1051	26
chr1	26585077	26585210	H3K4me3_1052	22
chr1	26630821	26632468	H3K4me3_1053	204
chr1	26672507	26673092	H3K4me3_1054	63
chr1	26699056	26699327	H3K4me3_1055	17
chr1	26700168	26700891	H3K4me3_1056	80
chr1	26707617	26707974	H3K4me3_1057	76
chr1	26727496	26728579	H3K4me3_1058	98
chr1	26729232	26730820	H3K4me3_1059	79
chr1	26787847	26787969	H3K4me3_1060	16
chr1	26818622	26819955	H3K4me3_1061	93
chr1	26875798	26875912	H3K4me3_1062	23
chr1	26876464	26876911	H3K4me3_1063	47
chr1	26891196	26894480	H3K4me3_1064	136
chr1	26896987	26897844	H3K4me3_1065	105
chr1	26898363	26899314	H3K4me3_1066	82
chr1	26899779	26901299	H3K4me3_1067	36
chr1	26905239	26905920	H3K4me3_1068	46
chr1	26922327	26923117	H3K4me3_1069	32
chr1	26985247	26988412	H3K4me3_1070	119
chr1	27009180	27009291	H3K4me3_1071	19
chr1	27019903	27020247	H3K4me3_1072	38
chr1	27023934	27025612	H3K4me3_1073	56
chr1	27026554	27028033	H3K4me3_1074	36
chr1	27061190	27065223	H3K4me3_1075	92
chr1	27087906	27089992	H3K4me3_1076	72
chr1	27098048	27100356	H3K4me3_1077	136
chr1	27109805	27113731	H3K4me3_1078	98
chr1	27120248	27120613	H3K4me3_1079	65
chr1	27121116	27122976	H3K4me3_1080	125
chr1	27157772	27159086	H3K4me3_1081	53
chr1	27159647	27160222	H3K4me3_1082	40
chr1	27165622	27166100	H3K4me3_1083	34
chr1	27190058	27191386	H3K4me3_1084	52
chr1	27192156	27192639	H3K4me3_1085	51
chr1	27193716	27197111	H3K4me3_1086	111
chr1	27203017	27203618	H3K4me3_1087	26
chr1	27208582	27211535	H3K4me3_1088	41
chr1	27226163	27227068	H3K4me3_1089	41
chr1	27283651	27283792	H3K4me3_1090	25
chr1	27349225	27350287	H3K4me3_1091	22
chr1	27350922	27354920	H3K4me3_1092	94
chr1	27391353	27391941	H3K4me3_1093	35
chr1	27432866	27433346	H3K4me3_1094	35
chr1	27434308	27435652	H3K4me3_1095	115
chr1	27519341	27519649	H3K4me3_1096	31
chr1	27520269	27520370	H3K4me3_1097	18
chr1	27520913	27522639	H3K4me3_1098	167
chr1	27540338	27543067	H3K4me3_1099	117
chr1	27548042	27548458	H3K4me3_1100	47
chr1	27556351	27556493	H3K4me3_1101	24
chr1	27564246	27565254	H3K4me3_1102	100
chr1	27565736	27566646	H3K4me3_1103	58
chr1	27590806	27591449	H3K4me3_1104	35
chr1	27591911	27592576	H3K4me3_1105	43
chr1	27687317	27688990	H3K4me3_1106	95
chr1	27689473	27689947	H3K4me3_1107	66
chr1	27695715	27696129	H3K4me3_1108	53
chr1	27696590	27696698	H3K4me3_1109	22
chr1	27702880	27703600	H3K4me3_1110	52
chr1	27716632	27722501	H3K4me3_1111	92
chr1	27724583	27726787	H3K4me3_1112	78
chr1	27727479	27728168	H3K4me3_1113	61
chr1	27741801	27742218	H3K4me3_1114	39
chr1	27762994	27763619	H3K4me3_1115	47
chr1	27766855	27767555	H3K4me3_1116	62
chr1	27768274	27769021	H3K4me3_1117	25
chr1	27773715	27774075	H3K4me3_1118	23
chr1	27800728	27800832	H3K4me3_1119	19
chr1	27801623	27801853	H3K4me3_1120	60
chr1	27802847	27804873	H3K4me3_1121	51
chr1	27805724	27807109	H3K4me3_1122	75
chr1	27816856	27818292	H3K4me3_1123	35
chr1	27829759	27831169	H3K4me3_1124	27
chr1	27849725	27850243	H3K4me3_1125	26
chr1	27858075	27858832	H3K4me3_1126	70
chr1	27859328	27860025	H3K4me3_1127	50
chr1	27862036	27862323	H3K4me3_1128	24
chr1	27868464	27868802	H3K4me3_1129	38
chr1	27870943	27871761	H3K4me3_1130	69
chr1	27882084	27882501	H3K4me3_1131	26
chr1	27885715	27886193	H3K4me3_1132	21
chr1	27888976	27889107	H3K4me3_1133	19
chr1	27923615	27924670	H3K4me3_1134	59
chr1	27925638	27926375	H3K4me3_1135	83
chr1	27971890	27973805	H3K4me3_1136	92
chr1	28028985	28031736	H3K4me3_1137	95
chr1	28057377	28058658	H3K4me3_1138	37
chr1	28062174	28062579	H3K4me3_1139	27
chr1	28063392	28063496	H3K4me3_1140	17
chr1	28068105	28068790	H3K4me3_1141	36
chr1	28071212	28072777	H3K4me3_1142	38
chr1	28112937	28113630	H3K4me3_1143	72
chr1	28127945	28128071	H3K4me3_1144	20
chr1	28133828	28135007	H3K4me3_1145	98
chr1	28142759	28142801	H3K4me3_1146	17
chr1	28144395	28144765	H3K4me3_1147	25
chr1	28158665	28158937	H3K4me3_1148	32
chr1	28159468	28160077	H3K4me3_1149	28
chr1	28286630	28288093	H3K4me3_1150	123
chr1	28290281	28290392	H3K4me3_1151	22
chr1	28303911	28304581	H3K4me3_1152	97
chr1	28312040	28312543	H3K4me3_1153	54
chr1	28314484	28314565	H3K4me3_1154	17
chr1	28334662	28334813	H3K4me3_1155	29
chr1	28335575	28335609	H3K4me3_1156	15
chr1	28352230	28352343	H3K4me3_1157	20
chr1	28371567	28372021	H3K4me3_1158	38
chr1	28390230	28390380	H3K4me3_1159	25
chr1	28429798	28429914	H3K4me3_1160	17
chr1	28430461	28430607	H3K4me3_1161	27
chr1	28431223	28432066	H3K4me3_1162	115
chr1	28434355	28436580	H3K4me3_1163	132
chr1	28445593	28448458	H3K4me3_1164	110
chr1	28450062	28450350	H3K4me3_1165	40
chr1	28450831	28450977	H3K4me3_1166	22
chr1	28457455	28458335	H3K4me3_1167	64
chr1	28459359	28463007	H3K4me3_1168	169
chr1	28463495	28465426	H3K4me3_1169	58
chr1	28465994	28466666	H3K4me3_1170	28
chr1	28495920	28496355	H3K4me3_1171	36
chr1	28513020	28513165	H3K4me3_1172	24
chr1	28521245	28521591	H3K4me3_1173	25
chr1	28522886	28523000	H3K4me3_1174	20
chr1	28526154	28526629	H3K4me3_1175	43
chr1	28527063	28529143	H3K4me3_1176	101
chr1	28551373	28551559	H3K4me3_1177	36
chr1	28553240	28553402	H3K4me3_1178	30
chr1	28553813	28553827	H3K4me3_1179	15
chr1	28555220	28555603	H3K4me3_1180	17
chr1	28568300	28568681	H3K4me3_1181	89
chr1	28569278	28570981	H3K4me3_1182	84
chr1	28637292	28637625	H3K4me3_1183	69
chr1	28704519	28709888	H3K4me3_1184	102
chr1	28716858	28717209	H3K4me3_1185	34
chr1	28717790	28718721	H3K4me3_1186	84
chr1	28743575	28744317	H3K4me3_1187	43
chr1	28751736	28753075	H3K4me3_1188	79
chr1	28777987	28780653	H3K4me3_1189	163
chr1	28781164	28781709	H3K4me3_1190	120
chr1	28782156	28782355	H3K4me3_1191	48
chr1	28786111	28786219	H3K4me3_1192	20
chr1	28790762	28791422	H3K4me3_1193	29
chr1	28791956	28792870	H3K4me3_1194	47
chr1	28840799	28843835	H3K4me3_1195	172
chr1	28847106	28847412	H3K4me3_1196	119
chr1	28847956	28848584	H3K4me3_1197	27
chr1	28867186	28867792	H3K4me3_1198	138
chr1	28868401	28869139	H3K4me3_1199	88
chr1	28932948	28933456	H3K4me3_1200	41
chr1	28934117	28935831	H3K4me3_1201	70
chr1	28936509	28937291	H3K4me3_1202	107
chr1	28947571	28947660	H3K4me3_1203	19
chr1	28979654	28979724	H3K4me3_1204	19
chr1	28980744	28981202	H3K4me3_1205	39
chr1	29045292	29045452	H3K4me3_1206	24
chr1	29070809	29071353	H3K4me3_1207	46
chr1	29081035	29081743	H3K4me3_1208	74
chr1	29083625	29084137	H3K4me3_1209	50
chr1	29085742	29087715	H3K4me3_1210	61
chr1	29112788	29113337	H3K4me3_1211	49
chr1	29114085	29114745	H3K4me3_1212	64
chr1	29182489	29183138	H3K4me3_1213	57
chr1	29324485	29325234	H3K4me3_1214	41
chr1	29334726	29335004	H3K4me3_1215	24
chr1	29335731	29335886	H3K4me3_1216	22
chr1	29378580	29380527	H3K4me3_1217	104
chr1	29381299	29381644	H3K4me3_1218	92
chr1	29428779	29430550	H3K4me3_1219	95
chr1	29435892	29436531	H3K4me3_1220	94
chr1	29437177	29437404	H3K4me3_1221	40
chr1	29437828	29438468	H3K4me3_1222	75
chr1	29546901	29546980	H3K4me3_1223	18
chr1	29557430	29557466	H3K4me3_1224	16
chr1	29668702	29669604	H3K4me3_1225	35
chr1	29673574	29673893	H3K4me3_1226	32
chr1	30329326	30329864	H3K4me3_1227	29
chr1	30872622	30873236	H3K4me3_1228	32
chr1	30963381	30963526	H3K4me3_1229	24
chr1	30990502	30991058	H3K4me3_1230	25
chr1	31047418	31047606	H3K4me3_1231	26
chr1	31069249	31069857	H3K4me3_1232	23
chr1	31092373	31093312	H3K4me3_1233	60
chr1	31152827	31153108	H3K4me3_1234	25
chr1	31154668	31156105	H3K4me3_1235	32
chr1	31307507	31311089	H3K4me3_1236	95
chr1	31311534	31312018	H3K4me3_1237	32
chr1	31340090	31340528	H3K4me3_1238	36
chr1	31346169	31346940	H3K4me3_1239	31
chr1	31347826	31348426	H3K4me3_1240	49
chr1	31357871	31358399	H3K4me3_1241	28
chr1	31399977	31400297	H3K4me3_1242	44
chr1	31401031	31401497	H3K4me3_1243	66
chr1	31406876	31407127	H3K4me3_1244	34
chr1	31428007	31428102	H3K4me3_1245	16
chr1	31454011	31454360	H3K4me3_1246	27
chr1	31484327	31484677	H3K4me3_1247	30
chr1	31485502	31485667	H3K4me3_1248	30
chr1	31540885	31543704	H3K4me3_1249	153
chr1	31617079	31619552	H3K4me3_1250	71
chr1	31635553	31635830	H3K4me3_1251	17
chr1	31639788	31640631	H3K4me3_1252	60
chr1	31658130	31658399	H3K4me3_1253	44
chr1	31659219	31659398	H3K4me3_1254	42
chr1	31659868	31661884	H3K4me3_1255	52
chr1	31668041	31668562	H3K4me3_1256	33
chr1	31688108	31688122	H3K4me3_1257	15
chr1	31707008	31707096	H3K4me3_1258	19
chr1	31711659	31711679	H3K4me3_1259	18
chr1	31716414	31716702	H3K4me3_1260	29
chr1	31728008	31729259	H3K4me3_1261	54
chr1	31732992	31733736	H3K4me3_1262	36
chr1	31734875	31735012	H3K4me3_1263	20
chr1	31749653	31749799	H3K4me3_1264	22
chr1	31787025	31788250	H3K4me3_1265	51
chr1	31812319	31813495	H3K4me3_1266	64
chr1	31814082	31816398	H3K4me3_1267	88
chr1	31852703	31852820	H3K4me3_1268	20
chr1	31881185	31884175	H3K4me3_1269	123
chr1	31939055	31942114	H3K4me3_1270	60
chr1	31942658	31943456	H3K4me3_1271	100
chr1	31946620	31947622	H3K4me3_1272	51
chr1	31952511	31952715	H3K4me3_1273	32
chr1	31953581	31954246	H3K4me3_1274	55
chr1	31990072	31990221	H3K4me3_1275	21
chr1	31999503	32000325	H3K4me3_1276	34
chr1	32001654	32001801	H3K4me3_1277	25
chr1	32026315	32027293	H3K4me3_1278	32
chr1	32035412	32036240	H3K4me3_1279	31
chr1	32036827	32037127	H3K4me3_1280	20
chr1	32053457	32054170	H3K4me3_1281	55
chr1	32060982	32061128	H3K4me3_1282	23
chr1	32068532	32070103	H3K4me3_1283	39
chr1	32093053	32094125	H3K4me3_1284	45
chr1	32108571	32108849	H3K4me3_1285	34
chr1	32111134	32111152	H3K4me3_1286	15
chr1	32119636	32120183	H3K4me3_1287	71
chr1	32127349	32127928	H3K4me3_1288	105
chr1	32139484	32139597	H3K4me3_1289	18
chr1	32169493	32169622	H3K4me3_1290	18
chr1	32170881	32171027	H3K4me3_1291	20
chr1	32173487	32175835	H3K4me3_1292	122
chr1	32176911	32177190	H3K4me3_1293	27
chr1	32177657	32178574	H3K4me3_1294	111
chr1	32182371	32182517	H3K4me3_1295	24
chr1	32183035	32183378	H3K4me3_1296	29
chr1	32192772	32193297	H3K4me3_1297	32
chr1	32202251	32202352	H3K4me3_1298	15
chr1	32251346	32251672	H3K4me3_1299	67
chr1	32252519	32255126	H3K4me3_1300	99
chr1	32310064	32310965	H3K4me3_1301	99
chr1	32311590	32312040	H3K4me3_1302	48
chr1	32346016	32347461	H3K4me3_1303	107
chr1	32377495	32377551	H3K4me3_1304	16
chr1	32416538	32417769	H3K4me3_1305	106
chr1	32418365	32420556	H3K4me3_1306	84
chr1	32422333	32422895	H3K4me3_1307	29
chr1	32438350	32440050	H3K4me3_1308	93
chr1	32443407	32444843	H3K4me3_1309	75
chr1	32459008	32462329	H3K4me3_1310	142
chr1	32478317	32480118	H3K4me3_1311	86
chr1	32484882	32486477	H3K4me3_1312	33
chr1	32486987	32487191	H3K4me3_1313	31
chr1	32487914	32489361	H3K4me3_1314	45
chr1	32493709	32493981	H3K4me3_1315	58
chr1	32503520	32503931	H3K4me3_1316	34
chr1	32511895	32512611	H3K4me3_1317	38
chr1	32529402	32530099	H3K4me3_1318	72
chr1	32530520	32531642	H3K4me3_1319	153
chr1	32559677	32560412	H3K4me3_1320	62
chr1	32572421	32573439	H3K4me3_1321	61
chr1	32574746	32575221	H3K4me3_1322	36
chr1	32576663	32577267	H3K4me3_1323	65
chr1	32580025	32580327	H3K4me3_1324	22
chr1	32583457	32584134	H3K4me3_1325	40
chr1	32584792	32585251	H3K4me3_1326	28
chr1	32589431	32589604	H3K4me3_1327	37
chr1	32590064	32590951	H3K4me3_1328	38
chr1	32631277	32633668	H3K4me3_1329	129
chr1	32639268	32639551	H3K4me3_1330	55
chr1	32686070	32687427	H3K4me3_1331	54
chr1	32738224	32738528	H3K4me3_1332	71
chr1	32739162	32739392	H3K4me3_1333	41
chr1	32763266	32763437	H3K4me3_1334	29
chr1	32777261	32777710	H3K4me3_1335	99
chr1	32778225	32779168	H3K4me3_1336	146
chr1	32850098	32850928	H3K4me3_1337	86
chr1	32887702	32889105	H3K4me3_1338	111
chr1	32889843	32891113	H3K4me3_1339	55
chr1	32932853	32934221	H3K4me3_1340	102
chr1	32939679	32940584	H3K4me3_1341	48
chr1	32941186	32942128	H3K4me3_1342	59
chr1	32950199	32950866	H3K4me3_1343	43
chr1	32954105	32954455	H3K4me3_1344	31
chr1	32955071	32955435	H3K4me3_1345	89
chr1	32956083	32957271	H3K4me3_1346	53
chr1	32968389	32968548	H3K4me3_1347	20
chr1	32975753	32976126	H3K4me3_1348	40
chr1	32978993	32979643	H3K4me3_1349	56
chr1	32980517	32982289	H3K4me3_1350	80
chr1	32997021	32998820	H3K4me3_1351	66
chr1	33052151	33055480	H3K4me3_1352	118
chr1	33056038	33057373	H3K4me3_1353	93
chr1	33108145	33108711	H3K4me3_1354	51
chr1	33109390	33109942	H3K4me3_1355	80
chr1	33130846	33131143	H3K4me3_1356	24
chr1	33138288	33138319	H3K4me3_1357	15
chr1	33138793	33139229	H3K4me3_1358	25
chr1	33139935	33140192	H3K4me3_1359	32
chr1	33162823	33164350	H3K4me3_1360	40
chr1	33199446	33199589	H3K4me3_1361	24
chr1	33200354	33202082	H3K4me3_1362	115
chr1	33203231	33203756	H3K4me3_1363	53
chr1	33210711	33211656	H3K4me3_1364	61
chr1	33273291	33274830	H3K4me3_1365	145
chr1	33278018	33278194	H3K4me3_1366	32
chr1	33296336	33296485	H3K4me3_1367	26
chr1	33303720	33303767	H3K4me3_1368	17
chr1	33318488	33319181	H3K4me3_1369	63
chr1	33319585	33320272	H3K4me3_1370	51
chr1	33349263	33349347	H3K4me3_1371	17
chr1	33364082	33367046	H3K4me3_1372	168
chr1	33418688	33418982	H3K4me3_1373	33
chr1	33420375	33420758	H3K4me3_1374	64
chr1	33493567	33493947	H3K4me3_1375	21
chr1	33495242	33497462	H3K4me3_1376	58
chr1	33584233	33587492	H3K4me3_1377	117
chr1	33588307	33589624	H3K4me3_1378	52
chr1	33602625	33604223	H3K4me3_1379	60
chr1	33605908	33606081	H3K4me3_1380	56
chr1	33667343	33668541	H3K4me3_1381	55
chr1	33669511	33669621	H3K4me3_1382	21
chr1	33710024	33711827	H3K4me3_1383	93
chr1	34588093	34588105	H3K4me3_1384	15
chr1	35095649	35098494	H3K4me3_1385	123
chr1	35104781	35104928	H3K4me3_1386	33
chr1	35166942	35167287	H3K4me3_1387	52
chr1	35209243	35209450	H3K4me3_1388	26
chr1	35222107	35223943	H3K4me3_1389	119
chr1	35267894	35270623	H3K4me3_1390	130
chr1	35291717	35291794	H3K4me3_1391	16
chr1	35317127	35319065	H3K4me3_1392	122
chr1	35358688	35359917	H3K4me3_1393	33
chr1	35400288	35400848	H3K4me3_1394	23
chr1	35427421	35427942	H3K4me3_1395	31
chr1	35428388	35430190	H3K4me3_1396	124
chr1	35431176	35431808	H3K4me3_1397	76
chr1	35436896	35437041	H3K4me3_1398	26
chr1	35503043	35503734	H3K4me3_1399	52
chr1	35506179	35506783	H3K4me3_1400	86
chr1	35507548	35508482	H3K4me3_1401	125
chr1	35583832	35583960	H3K4me3_1402	20
chr1	35793524	35795834	H3K4me3_1403	91
chr1	35796261	35797040	H3K4me3_1404	35
chr1	35810736	35811225	H3K4me3_1405	37
chr1	35812803	35814744	H3K4me3_1406	70
chr1	35876432	35877183	H3K4me3_1407	86
chr1	35878099	35880259	H3K4me3_1408	101
chr1	35880721	35880873	H3K4me3_1409	34
chr1	35937684	35938096	H3K4me3_1410	74
chr1	35945308	35945816	H3K4me3_1411	22
chr1	35946590	35947149	H3K4me3_1412	52
chr1	36006782	36008656	H3K4me3_1413	80
chr1	36013136	36013278	H3K4me3_1414	23
chr1	36045037	36046138	H3K4me3_1415	82
chr1	36047014	36047609	H3K4me3_1416	130
chr1	36107208	36108413	H3K4me3_1417	55
chr1	36109260	36109419	H3K4me3_1418	29
chr1	36111500	36111640	H3K4me3_1419	25
chr1	36121054	36121187	H3K4me3_1420	21
chr1	36121596	36122577	H3K4me3_1421	32
chr1	36168308	36168781	H3K4me3_1422	65
chr1	36169856	36170263	H3K4me3_1423	148
chr1	36326425	36326921	H3K4me3_1424	35
chr1	36327464	36328794	H3K4me3_1425	98
chr1	36352704	36353943	H3K4me3_1426	35
chr1	36361372	36362659	H3K4me3_1427	57
chr1	36363815	36364195	H3K4me3_1428	22
chr1	36386704	36387443	H3K4me3_1429	139
chr1	36387969	36389485	H3K4me3_1430	85
chr1	36393094	36394023	H3K4me3_1431	61
chr1	36394968	36395869	H3K4me3_1432	23
chr1	36426107	36426469	H3K4me3_1433	35
chr1	36441821	36442788	H3K4me3_1434	82
chr1	36445528	36445942	H3K4me3_1435	22
chr1	36449839	36450432	H3K4me3_1436	27
chr1	36450985	36451584	H3K4me3_1437	46
chr1	36461305	36464428	H3K4me3_1438	176
chr1	36543795	36544682	H3K4me3_1439	27
chr1	36545313	36546052	H3K4me3_1440	78
chr1	36562005	36563055	H3K4me3_1441	87
chr1	36567457	36567507	H3K4me3_1442	15
chr1	36611686	36612715	H3K4me3_1443	40
chr1	36613218	36613388	H3K4me3_1444	28
chr1	36618268	36619562	H3K4me3_1445	40
chr1	36621501	36622253	H3K4me3_1446	56
chr1	36622662	36623674	H3K4me3_1447	103
chr1	36624419	36625667	H3K4me3_1448	92
chr1	36634443	36634882	H3K4me3_1449	40
chr1	36635345	36636597	H3K4me3_1450	115
chr1	36638675	36640173	H3K4me3_1451	57
chr1	36688095	36688375	H3K4me3_1452	25
chr1	36688986	36689312	H3K4me3_1453	55
chr1	36701567	36703085	H3K4me3_1454	142
chr1	36709955	36710558	H3K4me3_1455	47
chr1	36720001	36721683	H3K4me3_1456	114
chr1	36724716	36725562	H3K4me3_1457	48
chr1	37011741	37012060	H3K4me3_1458	26
chr1	37690454	37690653	H3K4me3_1459	26
chr1	37693279	37693425	H3K4me3_1460	26
chr1	37709454	37710447	H3K4me3_1461	76
chr1	37711738	37712547	H3K4me3_1462	120
chr1	37713211	37718687	H3K4me3_1463	133
chr1	37751381	37752476	H3K4me3_1464	97
chr1	37753064	37753934	H3K4me3_1465	87
chr1	37790722	37792436	H3K4me3_1466	100
chr1	37794812	37795033	H3K4me3_1467	83
chr1	37831830	37834687	H3K4me3_1468	133
chr1	37841550	37841707	H3K4me3_1469	29
chr1	37873754	37874249	H3K4me3_1470	20
chr1	37896146	37896310	H3K4me3_1471	17
chr1	37927200	37931375	H3K4me3_1472	103
chr1	37990526	37990857	H3K4me3_1473	32
chr1	38033095	38033719	H3K4me3_1474	61
chr1	38044958	38045923	H3K4me3_1475	87
chr1	38046996	38047845	H3K4me3_1476	50
chr1	38096450	38098950	H3K4me3_1477	73
chr1	38168866	38169783	H3K4me3_1478	40
chr1	38170220	38170605	H3K4me3_1479	75
chr1	38183972	38185911	H3K4me3_1480	142
chr1	38226368	38228798	H3K4me3_1481	59
chr1	38237714	38239518	H3K4me3_1482	57
chr1	38241793	38243350	H3K4me3_1483	121
chr1	38244052	38244707	H3K4me3_1484	44
chr1	38250494	38252828	H3K4me3_1485	139
chr1	38321065	38321411	H3K4me3_1486	42
chr1	38322857	38322981	H3K4me3_1487	18
chr1	38484153	38484280	H3K4me3_1488	17
chr1	38485024	38485747	H3K4me3_1489	63
chr1	38525683	38525780	H3K4me3_1490	18
chr1	38832246	38832297	H3K4me3_1491	15
chr1	39021679	39022212	H3K4me3_1492	39
chr1	39096494	39097421	H3K4me3_1493	108
chr1	39098229	39100312	H3K4me3_1494	128
chr1	39102207	39102237	H3K4me3_1495	16
chr1	39110408	39111069	H3K4me3_1496	70
chr1	39111759	39112544	H3K4me3_1497	160
chr1	39126822	39127315	H3K4me3_1498	28
chr1	39179158	39180459	H3K4me3_1499	82
chr1	39223798	39225189	H3K4me3_1500	57
chr1	39228702	39229221	H3K4me3_1501	92
chr1	39229981	39231380	H3K4me3_1502	126
chr1	39254702	39255810	H3K4me3_1503	79
chr1	39263226	39265656	H3K4me3_1504	148
chr1	39318653	39319220	H3K4me3_1505	59
chr1	39320405	39321110	H3K4me3_1506	33
chr1	39342750	39343218	H3K4me3_1507	35
chr1	39344420	39346579	H3K4me3_1508	99
chr1	39396407	39399593	H3K4me3_1509	127
chr1	39416731	39417437	H3K4me3_1510	23
chr1	39430659	39430828	H3K4me3_1511	39
chr1	39452134	39454243	H3K4me3_1512	35
chr1	39459177	39459357	H3K4me3_1513	26
chr1	39630065	39630406	H3K4me3_1514	32
chr1	39645494	39646725	H3K4me3_1515	93
chr1	39647829	39650906	H3K4me3_1516	151
chr1	39746645	39747811	H3K4me3_1517	76
chr1	39810809	39814070	H3K4me3_1518	110
chr1	39814488	39814632	H3K4me3_1519	23
chr1	39815293	39815439	H3K4me3_1520	24
chr1	39974530	39974669	H3K4me3_1521	20
chr1	39977193	39978159	H3K4me3_1522	37
chr1	40044303	40044419	H3K4me3_1523	20
chr1	40063581	40064212	H3K4me3_1524	17
chr1	40084374	40084520	H3K4me3_1525	25
chr1	40120389	40122049	H3K4me3_1526	220
chr1	40129647	40129912	H3K4me3_1527	30
chr1	40136443	40139166	H3K4me3_1528	104
chr1	40140450	40141052	H3K4me3_1529	54
chr1	40146408	40147107	H3K4me3_1530	29
chr1	40172266	40172535	H3K4me3_1531	51
chr1	40172941	40173154	H3K4me3_1532	29
chr1	40193959	40194512	H3K4me3_1533	35
chr1	40253220	40253331	H3K4me3_1534	20
chr1	40264170	40264871	H3K4me3_1535	34
chr1	40277391	40281120	H3K4me3_1536	100
chr1	40334209	40336275	H3K4me3_1537	116
chr1	40382507	40382668	H3K4me3_1538	39
chr1	40391265	40391403	H3K4me3_1539	26
chr1	40399138	40401726	H3K4me3_1540	226
chr1	40494347	40494447	H3K4me3_1541	17
chr1	40495135	40497059	H3K4me3_1542	130
chr1	40552445	40554770	H3K4me3_1543	64
chr1	40555848	40556179	H3K4me3_1544	28
chr1	40576988	40577547	H3K4me3_1545	65
chr1	40580358	40580512	H3K4me3_1546	21
chr1	40582483	40583215	H3K4me3_1547	68
chr1	40600524	40600686	H3K4me3_1548	26
chr1	40611412	40611763	H3K4me3_1549	55
chr1	40612431	40613624	H3K4me3_1550	139
chr1	40622726	40622870	H3K4me3_1551	18
chr1	40659549	40660150	H3K4me3_1552	28
chr1	40687693	40690134	H3K4me3_1553	224
chr1	40701284	40701384	H3K4me3_1554	17
chr1	40711562	40712105	H3K4me3_1555	24
chr1	40712720	40712865	H3K4me3_1556	28
chr1	40715250	40715411	H3K4me3_1557	48
chr1	40715886	40717145	H3K4me3_1558	122
chr1	40746173	40748156	H3K4me3_1559	161
chr1	40748586	40748707	H3K4me3_1560	19
chr1	40769049	40771409	H3K4me3_1561	145
chr1	40815499	40815618	H3K4me3_1562	17
chr1	40833874	40833893	H3K4me3_1563	15
chr1	40850800	40850933	H3K4me3_1564	22
chr1	40884546	40885114	H3K4me3_1565	28
chr1	40901483	40903424	H3K4me3_1566	51
chr1	40904114	40904953	H3K4me3_1567	60
chr1	40929017	40931069	H3K4me3_1568	126
chr1	40947078	40948404	H3K4me3_1569	137
chr1	40948834	40949166	H3K4me3_1570	48
chr1	40949655	40950206	H3K4me3_1571	32
chr1	41020672	41021302	H3K4me3_1572	29
chr1	41039808	41040517	H3K4me3_1573	60
chr1	41041010	41041136	H3K4me3_1574	17
chr1	41053564	41054055	H3K4me3_1575	29
chr1	41063379	41064309	H3K4me3_1576	28
chr1	41068237	41068299	H3K4me3_1577	19
chr1	41080563	41081763	H3K4me3_1578	25
chr1	41088512	41088632	H3K4me3_1579	22
chr1	41098783	41099635	H3K4me3_1580	70
chr1	41100833	41102548	H3K4me3_1581	72
chr1	41115845	41116162	H3K4me3_1582	23
chr1	41135864	41136139	H3K4me3_1583	30
chr1	41140114	41141269	H3K4me3_1584	37
chr1	41177926	41178139	H3K4me3_1585	49
chr1	41182595	41183644	H3K4me3_1586	33
chr1	41186992	41187320	H3K4me3_1587	36
chr1	41192765	41193050	H3K4me3_1588	36
chr1	41203500	41204895	H3K4me3_1589	85
chr1	41213117	41213166	H3K4me3_1590	18
chr1	41217659	41217811	H3K4me3_1591	38
chr1	41218737	41220033	H3K4me3_1592	135
chr1	41347804	41348452	H3K4me3_1593	22
chr1	41479101	41479642	H3K4me3_1594	84
chr1	41480893	41481540	H3K4me3_1595	85
chr1	41506654	41506795	H3K4me3_1596	27
chr1	41552860	41553322	H3K4me3_1597	20
chr1	41598930	41599227	H3K4me3_1598	31
chr1	41718292	41718402	H3K4me3_1599	17
chr1	42273181	42273568	H3K4me3_1600	23
chr1	42274442	42274746	H3K4me3_1601	30
chr1	42403084	42403847	H3K4me3_1602	25
chr1	42453055	42453205	H3K4me3_1603	28
chr1	42572162	42572945	H3K4me3_1604	91
chr1	42573630	42574622	H3K4me3_1605	78
chr1	42678161	42678302	H3K4me3_1606	24
chr1	42693916	42695923	H3K4me3_1607	142
chr1	42701069	42702409	H3K4me3_1608	87
chr1	42895859	42897885	H3K4me3_1609	128
chr1	42918098	42920434	H3K4me3_1610	123
chr1	42921601	42924007	H3K4me3_1611	141
chr1	42924675	42925372	H3K4me3_1612	50
chr1	42977648	42979789	H3K4me3_1613	47
chr1	43003157	43005224	H3K4me3_1614	99
chr1	43005825	43006672	H3K4me3_1615	145
chr1	43054258	43056471	H3K4me3_1616	87
chr1	43083940	43086523	H3K4me3_1617	202
chr1	43161433	43162534	H3K4me3_1618	46
chr1	43163317	43164382	H3K4me3_1619	58
chr1	43188480	43188835	H3K4me3_1620	26
chr1	43189675	43196087	H3K4me3_1621	132
chr1	43197385	43202152	H3K4me3_1622	126
chr1	43205632	43205778	H3K4me3_1623	25
chr1	43217283	43219819	H3K4me3_1624	56
chr1	43229046	43229192	H3K4me3_1625	21
chr1	43272413	43273487	H3K4me3_1626	31
chr1	43273906	43275173	H3K4me3_1627	35
chr1	43359442	43360032	H3K4me3_1628	90
chr1	43408638	43411144	H3K4me3_1629	117
chr1	43437232	43438203	H3K4me3_1630	59
chr1	43439002	43439705	H3K4me3_1631	26
chr1	43444817	43445883	H3K4me3_1632	60
chr1	43453378	43456445	H3K4me3_1633	69
chr1	43496849	43496890	H3K4me3_1634	17
chr1	43505562	43506257	H3K4me3_1635	26
chr1	43522366	43524254	H3K4me3_1636	46
chr1	43532693	43532797	H3K4me3_1637	21
chr1	43541646	43541796	H3K4me3_1638	20
chr1	43542722	43542740	H3K4me3_1639	16
chr1	43553993	43554071	H3K4me3_1640	20
chr1	43586067	43588359	H3K4me3_1641	80
chr1	43596211	43596940	H3K4me3_1642	94
chr1	43597784	43598449	H3K4me3_1643	28
chr1	43604269	43605876	H3K4me3_1644	57
chr1	43606649	43607501	H3K4me3_1645	131
chr1	43611798	43611934	H3K4me3_1646	22
chr1	43625796	43629297	H3K4me3_1647	114
chr1	43699276	43699625	H3K4me3_1648	36
chr1	43703542	43704312	H3K4me3_1649	32
chr1	43732078	43732653	H3K4me3_1650	55
chr1	43749727	43749793	H3K4me3_1651	18
chr1	43768243	43769036	H3K4me3_1652	96
chr1	43770076	43771570	H3K4me3_1653	88
chr1	43784345	43784478	H3K4me3_1654	18
chr1	43882678	43882864	H3K4me3_1655	20
chr1	43886626	43886857	H3K4me3_1656	36
chr1	43887261	43890469	H3K4me3_1657	156
chr1	43899550	43899696	H3K4me3_1658	23
chr1	43944634	43945569	H3K4me3_1659	75
chr1	43946199	43946589	H3K4me3_1660	102
chr1	44173240	44174353	H3K4me3_1661	51
chr1	44174959	44175417	H3K4me3_1662	38
chr1	44183937	44187037	H3K4me3_1663	126
chr1	44207831	44209695	H3K4me3_1664	100
chr1	44212344	44213033	H3K4me3_1665	91
chr1	44213607	44217316	H3K4me3_1666	67
chr1	44218214	44219315	H3K4me3_1667	101
chr1	44229192	44229750	H3K4me3_1668	55
chr1	44230509	44231172	H3K4me3_1669	35
chr1	44267571	44268299	H3K4me3_1670	80
chr1	44269310	44272490	H3K4me3_1671	71
chr1	44281108	44282831	H3K4me3_1672	48
chr1	44306627	44306998	H3K4me3_1673	21
chr1	44393411	44393562	H3K4me3_1674	31
chr1	44451101	44452626	H3K4me3_1675	67
chr1	44521636	44521813	H3K4me3_1676	39
chr1	44592494	44593124	H3K4me3_1677	86
chr1	44593741	44594525	H3K4me3_1678	82
chr1	44639862	44639986	H3K4me3_1679	20
chr1	44643023	44644779	H3K4me3_1680	62
chr1	44646962	44647499	H3K4me3_1681	28
chr1	44869390	44869943	H3K4me3_1682	48
chr1	44870509	44872085	H3K4me3_1683	68
chr1	44901215	44901312	H3K4me3_1684	18
chr1	44911544	44913551	H3K4me3_1685	72
chr1	44920062	44920548	H3K4me3_1686	59
chr1	44939239	44939623	H3K4me3_1687	28
chr1	44941690	44941803	H3K4me3_1688	16
chr1	44946348	44947177	H3K4me3_1689	50
chr1	44970333	44970591	H3K4me3_1690	50
chr1	44973032	44973425	H3K4me3_1691	49
chr1	44977540	44979019	H3K4me3_1692	89
chr1	45013242	45013658	H3K4me3_1693	105
chr1	45014243	45017169	H3K4me3_1694	52
chr1	45021593	45022387	H3K4me3_1695	53
chr1	45022921	45023317	H3K4me3_1696	26
chr1	45023939	45024459	H3K4me3_1697	37
chr1	45037870	45038013	H3K4me3_1698	27
chr1	45039207	45039458	H3K4me3_1699	38
chr1	45040100	45040772	H3K4me3_1700	61
chr1	45045413	45049054	H3K4me3_1701	54
chr1	45058246	45059652	H3K4me3_1702	91
chr1	45064456	45065654	H3K4me3_1703	42
chr1	45069386	45071207	H3K4me3_1704	42
chr1	45074085	45074502	H3K4me3_1705	44
chr1	45080863	45081052	H3K4me3_1706	21
chr1	45223499	45225195	H3K4me3_1707	85
chr1	45248332	45249157	H3K4me3_1708	45
chr1	45249663	45251908	H3K4me3_1709	117
chr1	45443237	45443999	H3K4me3_1710	44
chr1	45445072	45445958	H3K4me3_1711	72
chr1	45504852	45504999	H3K4me3_1712	27
chr1	45536310	45536455	H3K4me3_1713	22
chr1	45541281	45541543	H3K4me3_1714	19
chr1	45542472	45543252	H3K4me3_1715	45
chr1	45577231	45580271	H3K4me3_1716	84
chr1	45728205	45729218	H3K4me3_1717	71
chr1	45737041	45740180	H3K4me3_1718	87
chr1	45757445	45757879	H3K4me3_1719	49
chr1	45758543	45759747	H3K4me3_1720	38
chr1	45760357	45760867	H3K4me3_1721	109
chr1	45775274	45775561	H3K4me3_1722	38
chr1	45780845	45781014	H3K4me3_1723	29
chr1	45781888	45782637	H3K4me3_1724	27
chr1	45783231	45784037	H3K4me3_1725	50
chr1	45788634	45790940	H3K4me3_1726	132
chr1	45821473	45822504	H3K4me3_1727	93
chr1	45823061	45824822	H3K4me3_1728	63
chr1	45923706	45927472	H3K4me3_1729	146
chr1	45988262	45989466	H3K4me3_1730	62
chr1	46032485	46032645	H3K4me3_1731	26
chr1	46041212	46041698	H3K4me3_1732	67
chr1	46042483	46042977	H3K4me3_1733	58
chr1	46043606	46043891	H3K4me3_1734	47
chr1	46130909	46131055	H3K4me3_1735	25
chr1	46369988	46371965	H3K4me3_1736	60
chr1	46402655	46402745	H3K4me3_1737	16
chr1	46412243	46413751	H3K4me3_1738	44
chr1	46418792	46420342	H3K4me3_1739	47
chr1	46435653	46437848	H3K4me3_1740	81
chr1	46484982	46485554	H3K4me3_1741	86
chr1	46486035	46486883	H3K4me3_1742	34
chr1	46538820	46539940	H3K4me3_1743	52
chr1	46541971	46543703	H3K4me3_1744	82
chr1	46544333	46544351	H3K4me3_1745	16
chr1	46545099	46545193	H3K4me3_1746	16
chr1	46577836	46578191	H3K4me3_1747	55
chr1	46578643	46580090	H3K4me3_1748	89
chr1	46632797	46633908	H3K4me3_1749	81
chr1	46704851	46704946	H3K4me3_1750	17
chr1	46786260	46786395	H3K4me3_1751	20
chr1	46841289	46843400	H3K4me3_1752	88
chr1	46853825	46854627	H3K4me3_1753	44
chr1	46855220	46856237	H3K4me3_1754	60
chr1	46905353	46906245	H3K4me3_1755	110
chr1	46955441	46956933	H3K4me3_1756	35
chr1	46957602	46957792	H3K4me3_1757	45
chr1	46963452	46963629	H3K4me3_1758	30
chr1	47265323	47265469	H3K4me3_1759	36
chr1	47417259	47419260	H3K4me3_1760	48
chr1	47419906	47420595	H3K4me3_1761	21
chr1	47430001	47431273	H3K4me3_1762	42
chr1	47454296	47454847	H3K4me3_1763	20
chr1	47463027	47463381	H3K4me3_1764	22
chr1	47465760	47465776	H3K4me3_1765	15
chr1	47473359	47473688	H3K4me3_1766	25
chr1	47551273	47552355	H3K4me3_1767	95
chr1	47570862	47572011	H3K4me3_1768	98
chr1	47572615	47573417	H3K4me3_1769	39
chr1	47674417	47675377	H3K4me3_1770	52
chr1	47676033	47676167	H3K4me3_1771	23
chr1	47678956	47679349	H3K4me3_1772	27
chr1	48058003	48058069	H3K4me3_1773	15
chr1	48104981	48105291	H3K4me3_1774	23
chr1	48156702	48157359	H3K4me3_1775	28
chr1	48180372	48180662	H3K4me3_1776	35
chr1	48460324	48461981	H3K4me3_1777	57
chr1	48710680	48711097	H3K4me3_1778	34
chr1	50657968	50658431	H3K4me3_1779	31
chr1	51197247	51198061	H3K4me3_1780	69
chr1	51198661	51199117	H3K4me3_1781	99
chr1	51205673	51206383	H3K4me3_1782	70
chr1	51207028	51207270	H3K4me3_1783	27
chr1	51207898	51209450	H3K4me3_1784	89
chr1	51214751	51215811	H3K4me3_1785	69
chr1	51216661	51217410	H3K4me3_1786	76
chr1	51473120	51474403	H3K4me3_1787	95
chr1	51475141	51475884	H3K4me3_1788	105
chr1	51476286	51476796	H3K4me3_1789	70
chr1	51477850	51477951	H3K4me3_1790	18
chr1	51534553	51535181	H3K4me3_1791	24
chr1	51541996	51542370	H3K4me3_1792	26
chr1	51543676	51543823	H3K4me3_1793	25
chr1	51552129	51553220	H3K4me3_1794	38
chr1	51567715	51568453	H3K4me3_1795	60
chr1	51569138	51570302	H3K4me3_1796	48
chr1	51755743	51756985	H3K4me3_1797	54
chr1	51821484	51822204	H3K4me3_1798	28
chr1	51832950	51833072	H3K4me3_1799	17
chr1	51844296	51844814	H3K4me3_1800	34
chr1	51852264	51852376	H3K4me3_1801	21
chr1	51855417	51856650	H3K4me3_1802	69
chr1	51967010	51967637	H3K4me3_1803	68
chr1	51968423	51968820	H3K4me3_1804	44
chr1	52115529	52116888	H3K4me3_1805	112
chr1	52117325	52118077	H3K4me3_1806	63
chr1	52227145	52227992	H3K4me3_1807	30
chr1	52236486	52237268	H3K4me3_1808	31
chr1	52244261	52244580	H3K4me3_1809	39
chr1	52270541	52272291	H3K4me3_1810	91
chr1	52291998	52294079	H3K4me3_1811	101
chr1	52294893	52296084	H3K4me3_1812	96
chr1	52379464	52380062	H3K4me3_1813	58
chr1	52381017	52381415	H3K4me3_1814	76
chr1	52602863	52603922	H3K4me3_1815	71
chr1	52604805	52605828	H3K4me3_1816	90
chr1	52606330	52607355	H3K4me3_1817	24
chr1	52641700	52643619	H3K4me3_1818	85
chr1	52788943	52789095	H3K4me3_1819	26
chr1	52789857	52790949	H3K4me3_1820	63
chr1	52792210	52793011	H3K4me3_1821	60
chr1	52839738	52840397	H3K4me3_1822	45
chr1	52841296	52841506	H3K4me3_1823	27
chr1	52867801	52868004	H3K4me3_1824	23
chr1	52890455	52890557	H3K4me3_1825	19
chr1	52900991	52901265	H3K4me3_1826	24
chr1	52933955	52934362	H3K4me3_1827	26
chr1	52935361	52937227	H3K4me3_1828	89
chr1	52941078	52941906	H3K4me3_1829	49
chr1	52944656	52944683	H3K4me3_1830	16
chr1	52963503	52964573	H3K4me3_1831	38
chr1	52965034	52966411	H3K4me3_1832	86
chr1	53080234	53080315	H3K4me3_1833	18
chr1	53158972	53159615	H3K4me3_1834	72
chr1	53160046	53160748	H3K4me3_1835	79
chr1	53164183	53164331	H3K4me3_1836	19
chr1	53165034	53166694	H3K4me3_1837	71
chr1	53253037	53254156	H3K4me3_1838	83
chr1	53263605	53263709	H3K4me3_1839	19
chr1	53312084	53312210	H3K4me3_1840	19
chr1	53326387	53326837	H3K4me3_1841	26
chr1	53347260	53347810	H3K4me3_1842	28
chr1	53349023	53350437	H3K4me3_1843	31
chr1	53354379	53354868	H3K4me3_1844	29
chr1	53359458	53359940	H3K4me3_1845	35
chr1	53369403	53369821	H3K4me3_1846	26
chr1	53384269	53385085	H3K4me3_1847	52
chr1	53393402	53393765	H3K4me3_1848	23
chr1	53410346	53410439	H3K4me3_1849	16
chr1	53414432	53415148	H3K4me3_1850	36
chr1	53420625	53422223	H3K4me3_1851	59
chr1	53428832	53429342	H3K4me3_1852	28
chr1	53435429	53436906	H3K4me3_1853	72
chr1	53457827	53458169	H3K4me3_1854	52
chr1	53458695	53459720	H3K4me3_1855	76
chr1	53474918	53475205	H3K4me3_1856	25
chr1	53475951	53476535	H3K4me3_1857	61
chr1	53477002	53477687	H3K4me3_1858	47
chr1	53563675	53564354	H3K4me3_1859	36
chr1	53565214	53565491	H3K4me3_1860	22
chr1	53566544	53567298	H3K4me3_1861	28
chr1	53613471	53613664	H3K4me3_1862	26
chr1	53614083	53614213	H3K4me3_1863	20
chr1	53977878	53979113	H3K4me3_1864	51
chr1	54075257	54076775	H3K4me3_1865	93
chr1	54127407	54128757	H3K4me3_1866	46
chr1	54182914	54183687	H3K4me3_1867	71
chr1	54185009	54185933	H3K4me3_1868	48
chr1	54220509	54221256	H3K4me3_1869	58
chr1	54239775	54239803	H3K4me3_1870	15
chr1	54255526	54256798	H3K4me3_1871	40
chr1	54266264	54266954	H3K4me3_1872	24
chr1	54290165	54291439	H3K4me3_1873	90
chr1	54291907	54293050	H3K4me3_1874	101
chr1	54359650	54359932	H3K4me3_1875	43
chr1	54437291	54438284	H3K4me3_1876	90
chr1	54438735	54439909	H3K4me3_1877	76
chr1	54594283	54595329	H3K4me3_1878	53
chr1	54615235	54615556	H3K4me3_1879	32
chr1	54645506	54646847	H3K4me3_1880	48
chr1	54647474	54648003	H3K4me3_1881	35
chr1	54722144	54722930	H3K4me3_1882	38
chr1	54726036	54726430	H3K4me3_1883	27
chr1	54727038	54727281	H3K4me3_1884	46
chr1	54779957	54780318	H3K4me3_1885	54
chr1	54953588	54955254	H3K4me3_1886	58
chr1	55001847	55002698	H3K4me3_1887	86
chr1	55003294	55003457	H3K4me3_1888	42
chr1	55102500	55103943	H3K4me3_1889	37
chr1	55105866	55105948	H3K4me3_1890	19
chr1	55121609	55122151	H3K4me3_1891	25
chr1	55122567	55125005	H3K4me3_1892	83
chr1	55125872	55126810	H3K4me3_1893	60
chr1	55161331	55161458	H3K4me3_1894	22
chr1	55188681	55189300	H3K4me3_1895	38
chr1	55276670	55277813	H3K4me3_1896	30
chr1	55278624	55279621	H3K4me3_1897	56
chr1	55449864	55452921	H3K4me3_1898	72
chr1	55454095	55455139	H3K4me3_1899	67
chr1	55470772	55471044	H3K4me3_1900	41
chr1	55471826	55472268	H3K4me3_1901	77
chr1	55515740	55515930	H3K4me3_1902	35
chr1	55592234	55592495	H3K4me3_1903	16
chr1	55621277	55621370	H3K4me3_1904	18
chr1	55648348	55648453	H3K4me3_1905	20
chr1	55650775	55650898	H3K4me3_1906	20
chr1	55713537	55713671	H3K4me3_1907	23
chr1	56409477	56409678	H3K4me3_1908	32
chr1	56428255	56429537	H3K4me3_1909	31
chr1	56570210	56570659	H3K4me3_1910	34
chr1	56652073	56652256	H3K4me3_1911	27
chr1	56653232	56653391	H3K4me3_1912	25
chr1	56675163	56675366	H3K4me3_1913	27
chr1	56699768	56699926	H3K4me3_1914	26
chr1	56715459	56716695	H3K4me3_1915	34
chr1	56746457	56746774	H3K4me3_1916	31
chr1	56804356	56804676	H3K4me3_1917	34
chr1	56813344	56813805	H3K4me3_1918	31
chr1	56814798	56816877	H3K4me3_1919	99
chr1	56817507	56818619	H3K4me3_1920	45
chr1	56882578	56883220	H3K4me3_1921	77
chr1	56883991	56884748	H3K4me3_1922	102
chr1	56926709	56926789	H3K4me3_1923	19
chr1	57056228	57058556	H3K4me3_1924	81
chr1	57059270	57059747	H3K4me3_1925	39
chr1	57093092	57093449	H3K4me3_1926	46
chr1	57149113	57149747	H3K4me3_1927	18
chr1	57206324	57206626	H3K4me3_1928	38
chr1	57298768	57298924	H3K4me3_1929	26
chr1	57474032	57474236	H3K4me3_1930	42
chr1	57518818	57518897	H3K4me3_1931	16
chr1	58783892	58784511	H3K4me3_1932	73
chr1	58785195	58785375	H3K4me3_1933	62
chr1	58936918	58938078	H3K4me3_1934	73
chr1	58949116	58949397	H3K4me3_1935	17
chr1	58991441	58991631	H3K4me3_1936	22
chr1	59001419	59001564	H3K4me3_1937	24
chr1	59012918	59013599	H3K4me3_1938	27
chr1	59019245	59019391	H3K4me3_1939	27
chr1	59019819	59020623	H3K4me3_1940	47
chr1	59022057	59022201	H3K4me3_1941	21
chr1	59022970	59024303	H3K4me3_1942	42
chr1	59053872	59055124	H3K4me3_1943	45
chr1	59057786	59058456	H3K4me3_1944	44
chr1	59073009	59073357	H3K4me3_1945	26
chr1	59110591	59111499	H3K4me3_1946	29
chr1	59141360	59141899	H3K4me3_1947	65
chr1	59142464	59142637	H3K4me3_1948	29
chr1	59167810	59168352	H3K4me3_1949	35
chr1	59384837	59385826	H3K4me3_1950	40
chr1	59389186	59389585	H3K4me3_1951	25
chr1	59470722	59470843	H3K4me3_1952	21
chr1	59534193	59534774	H3K4me3_1953	113
chr1	59535313	59536706	H3K4me3_1954	68
chr1	59969036	59969738	H3K4me3_1955	36
chr1	60052568	60052732	H3K4me3_1956	32
chr1	60053587	60055335	H3K4me3_1957	72
chr1	60094896	60095543	H3K4me3_1958	25
chr1	60164627	60165665	H3K4me3_1959	44
chr1	60519600	60519718	H3K4me3_1960	22
chr1	61281194	61281285	H3K4me3_1961	17
chr1	61288077	61288258	H3K4me3_1962	63
chr1	61289378	61289749	H3K4me3_1963	103
chr1	61291497	61293546	H3K4me3_1964	57
chr1	61295042	61296329	H3K4me3_1965	48
chr1	61314968	61315705	H3K4me3_1966	66
chr1	61316114	61316266	H3K4me3_1967	33
chr1	61318053	61320292	H3K4me3_1968	56
chr1	61320831	61321419	H3K4me3_1969	29
chr1	61322796	61323100	H3K4me3_1970	48
chr1	61421609	61422662	H3K4me3_1971	55
chr1	61503096	61503258	H3K4me3_1972	39
chr1	61576005	61577011	H3K4me3_1973	26
chr1	61879936	61880108	H3K4me3_1974	60
chr1	61962151	61963918	H3K4me3_1975	135
chr1	61979426	61979447	H3K4me3_1976	15
chr1	61980012	61980427	H3K4me3_1977	87
chr1	61981411	61981785	H3K4me3_1978	40
chr1	62409182	62409328	H3K4me3_1979	25
chr1	62466580	62467427	H3K4me3_1980	29
chr1	62524106	62525236	H3K4me3_1981	53
chr1	62555781	62556908	H3K4me3_1982	37
chr1	62557709	62558231	H3K4me3_1983	49
chr1	62571800	62571948	H3K4me3_1984	25
chr1	62576208	62576985	H3K4me3_1985	47
chr1	62662690	62662791	H3K4me3_1986	18
chr1	62673732	62674440	H3K4me3_1987	79
chr1	62675086	62675252	H3K4me3_1988	45
chr1	62676039	62676811	H3K4me3_1989	91
chr1	62924928	62925059	H3K4me3_1990	21
chr1	62925531	62925946	H3K4me3_1991	67
chr1	62926820	62927610	H3K4me3_1992	100
chr1	62928027	62929396	H3K4me3_1993	70
chr1	63018222	63018259	H3K4me3_1994	18
chr1	63021733	63023507	H3K4me3_1995	144
chr1	63500044	63500114	H3K4me3_1996	15
chr1	63555616	63556252	H3K4me3_1997	27
chr1	63560143	63560344	H3K4me3_1998	33
chr1	63564495	63565171	H3K4me3_1999	28
[truncated: 39,781 more rows]
