# Supplementary material for: Differential binding and co-binding pattern of FOXA1 and FOXA3 and their relation to H3K4me3 in HepG2 cells revealed by ChIP-seq
Source: Genome Biol. 2009 Nov 17;10(11):R129. doi: 10.1186/gb-2009-10-11-r129 (PMC3091322; doi:10.1186/gb-2009-10-11-r129)
Supplement: Additional data file 5 — This file can be viewed with MS Excel. [file gb-2009-10-11-r129-S5.TXT]

chr	pos	id	hepg2_a1	hepg2_a2
1	742429	rs3094315	A	G
1	742584	rs3131972	A	G
1	744045	rs3131969	A	G
1	750775	rs1048488	A	G
1	751010	rs3115850	A	G
1	773886	rs17160939	A	G
1	775852	rs2980300	A	G
1	828418	rs4970383	A	C
1	836671	rs4475691	A	G
1	854801	rs2340587	A	G
1	871896	rs2272756	A	G
1	881808	rs13303106	A	G
1	1096336	rs4970420	A	G
1	1132725	rs11466667	A	G
1	1191495	rs12402622	A	G
1	1210288	rs6662635	A	G
1	1229798	rs12410087	A	C
1	1231827	rs3737718	A	G
1	1232331	rs2274264	A	G
1	1232519	rs2274263	A	G
1	1394672	rs1240732	A	G
1	1404962	rs1153105	A	G
1	1437188	rs6690515	A	G
1	1452629	rs9439462	A	G
1	1455245	rs12032637	A	G
1	1456691	rs6683520	A	G
1	1464167	rs1571150	A	C
1	1466971	rs1046878	A	G
1	1476922	rs1887284	A	G
1	1479533	rs7531530	A	G
1	1480422	rs3820075	A	G
1	1483590	rs880051	A	G
1	1488240	rs11260611	A	G
1	1556023	rs28464684	A	G
1	1585061	rs4307513	A	G
1	1589024	rs6604981	A	G
1	1601858	rs4074196	A	G
1	1937615	rs2376804	A	C
1	1940481	rs28603108	A	G
1	1941687	rs3121819	A	G
1	1942642	rs3128318	A	C
1	1944296	rs3128322	A	G
1	1944940	rs3128323	A	G
1	2146222	rs2460000	A	G
1	2155481	rs12403265	A	G
1	2157009	rs262680	A	G
1	2182293	rs10797417	A	G
1	2211082	rs2643885	A	C
1	2213726	rs884940	A	G
1	2214696	rs12743493	A	G
1	2221455	rs1809822	A	C
1	2225532	rs2843159	A	G
1	2241020	rs12082516	A	G
1	2259958	rs2843142	A	G
1	2271586	rs7527871	A	C
1	2273173	rs2843130	C	G
1	2274346	rs12049067	A	G
1	2275590	rs2840530	A	G
1	2277476	rs2645085	A	G
1	2292771	rs10910060	A	G
1	2296832	rs7519807	A	G
1	2315231	rs16825102	A	G
1	2315869	rs1123571	A	G
1	2317675	rs2840532	A	G
1	2320050	rs6693447	A	C
1	2322891	rs3001336	A	G
1	2325536	rs1129333	A	G
1	2328429	rs2494427	A	G
1	2328739	rs6671420	A	G
1	2328934	rs2494428	A	G
1	2362949	rs6659405	A	C
1	2369108	rs11581548	A	G
1	2386996	rs1998760	A	G
1	2414754	rs2477702	A	G
1	2417572	rs3762444	A	G
1	2420477	rs2296442	A	G
1	2434274	rs7535528	A	G
1	2436740	rs2236395	A	G
1	2440254	rs2246732	A	G
1	2442217	rs2494636	A	G
1	2445360	rs3122923	A	C
1	2472781	rs2147905	A	G
1	2476391	rs2495365	A	G
1	2485810	rs1886730	A	G
1	2486265	rs4870	A	G
1	2492640	rs6667605	A	G
1	2502312	rs4648648	A	G
1	2503076	rs734999	A	G
1	2512252	rs2296443	A	G
1	2516606	rs3748816	A	G
1	2518859	rs2764845	A	C
1	2519220	rs2764841	A	G
1	2522484	rs2985857	A	G
1	2522759	rs6424092	A	C
1	2528866	rs10797437	A	G
1	2529260	rs4445406	A	G
1	2531129	rs10797440	A	G
1	2541760	rs11590198	A	G
1	2543484	rs3890745	A	G
1	2699024	rs4648356	A	C
1	2713205	rs4648360	A	G
1	2735743	rs4609377	A	G
1	2739576	rs4648481	A	C
1	2744372	rs6680471	A	G
1	2746481	rs4648384	A	C
1	2751723	rs1456460	A	C
1	2768903	rs12409348	A	G
1	2791319	rs2045333	A	G
1	2801674	rs1456465	A	G
1	2825552	rs897634	A	G
1	2832130	rs2045331	A	G
1	2832179	rs2045332	A	G
1	2840041	rs4648441	A	C
1	2842066	rs1473386	A	G
1	2843619	rs16823228	A	G
1	2859773	rs2842906	A	G
1	2865766	rs1890339	A	C
1	2866385	rs10909845	A	G
1	2868226	rs11583804	A	G
1	2873792	rs2485945	A	G
1	3010106	rs2993493	A	C
1	3017201	rs2993502	A	G
1	3025087	rs6690373	A	G
1	3091213	rs2651929	A	G
1	3091622	rs2651927	A	C
1	3099011	rs7539775	A	G
1	3103540	rs10909895	A	G
1	3121095	rs10909901	A	G
1	3286811	rs2493309	A	G
1	3290667	rs868688	A	G
1	3292731	rs10492939	A	G
1	3294196	rs10492938	A	G
1	3308392	rs11578011	A	G
1	3332664	rs870171	A	C
1	3346265	rs2483250	A	C
1	3364220	rs12745860	A	G
1	3367302	rs2487680	A	G
1	3369245	rs2493255	A	C
1	3379587	rs2185639	A	G
1	3382897	rs12124163	A	C
1	3384899	rs10797395	A	G
1	3390154	rs2493314	A	C
1	3395156	rs4648505	A	G
1	3407820	rs4648507	A	G
1	3411757	rs2821008	A	G
1	3440865	rs12119711	A	G
1	3447155	rs947347	A	G
1	3486969	rs2821050	A	G
1	3566407	rs10737193	A	G
1	3623397	rs3765764	A	G
1	3825649	rs34283457	A	G
1	3922325	rs10915469	A	G
1	3953295	rs12038964	A	G
1	3953927	rs6691155	A	G
1	3961468	rs12045781	A	G
1	4019438	rs12745618	A	C
1	4020171	rs7514530	A	G
1	4020965	rs10915373	A	G
1	4021444	rs7524800	A	G
1	4046229	rs10915424	A	G
1	4052947	rs6676961	A	C
1	4069908	rs12077262	A	G
1	4073976	rs10915434	A	G
1	4083118	rs10915438	A	G
1	4087812	rs4654487	A	G
1	4096895	rs6702633	A	G
1	4108778	rs9426495	A	G
1	4110262	rs6683453	A	G
1	4121459	rs4614226	A	G
1	4138888	rs4654418	A	G
1	4150793	rs11808641	A	G
1	4160278	rs6667065	A	G
1	4171386	rs12022636	A	C
1	4182646	rs11579829	A	G
1	4212065	rs1908490	A	G
1	4215064	rs966321	A	C
1	4216644	rs964715	A	G
1	4230147	rs6677984	A	G
1	4235753	rs903541	A	G
1	4267782	rs1817914	A	G
1	4268333	rs11581089	A	G
1	4270245	rs351615	A	G
1	4272330	rs716214	A	G
1	4275719	rs10915509	A	C
1	4276676	rs3912751	A	G
1	4281113	rs2171985	A	C
1	4297388	rs684965	A	G
1	4301423	rs488256	A	G
1	4305858	rs10799228	A	G
1	4308166	rs585160	A	G
1	4357704	rs10915523	A	G
1	4361114	rs16838950	A	G
1	4388639	rs12029910	A	G
1	4388839	rs6658372	A	G
1	4391320	rs10915535	A	C
1	4395147	rs7546628	A	G
1	4396116	rs1762814	A	G
1	4396978	rs6660514	A	G
1	4409197	rs2054269	A	G
1	4419772	rs608210	A	G
1	4425464	rs4654545	A	G
1	4433492	rs12140626	A	G
1	4436536	rs6426417	A	G
1	4444038	rs350170	A	G
1	4553625	rs164771	A	G
1	4565092	rs164781	A	G
1	4568283	rs11590266	A	G
1	4624817	rs17421247	A	G
1	4630977	rs12141394	A	G
1	4631788	rs11587129	A	G
1	4653917	rs7525374	A	G
1	4663261	rs6681520	A	G
1	4669685	rs4654593	A	C
1	4902227	rs7555212	A	G
1	4902317	rs6426367	A	C
1	4911170	rs12411011	A	G
1	4911898	rs7522655	A	G
1	4912215	rs12410485	A	G
1	4923181	rs12754637	A	G
1	4925039	rs3128678	A	G
1	4937672	rs6666330	A	G
1	4990857	rs9439507	A	G
1	5036504	rs922123	A	G
1	5042412	rs10915341	A	C
1	5042644	rs12047111	A	G
1	5042678	rs2334263	A	G
1	5044926	rs6680801	A	G
1	5052019	rs12121092	A	C
1	5064284	rs2169090	A	G
1	5131030	rs12026977	A	G
1	5138733	rs10915371	A	G
1	5143708	rs4641339	A	G
1	5153524	rs7536712	A	G
1	5170137	rs12140099	A	G
1	5186968	rs4259664	A	C
1	5197705	rs473104	A	G
1	5198919	rs551536	A	G
1	5206700	rs12125074	A	G
1	5208405	rs640254	A	G
1	5211912	rs580309	A	G
1	5212168	rs670971	A	G
1	5220394	rs632798	A	G
1	5225584	rs12139398	A	C
1	5227620	rs2945621	A	G
1	5230617	rs682425	A	C
1	5237704	rs490606	A	G
1	5242892	rs604664	A	G
1	5247317	rs665471	A	G
1	5247839	rs678476	A	C
1	5253754	rs10753360	A	G
1	5256467	rs10799191	A	C
1	5271019	rs12040942	A	C
1	5279484	rs4847569	A	G
1	5284018	rs1570964	A	G
1	5291357	rs9439531	A	C
1	5295270	rs9439570	A	G
1	5295856	rs912993	A	G
1	5315744	rs12738923	A	G
1	5325970	rs11801594	A	G
1	5427140	rs10907214	A	G
1	5459309	rs12023817	A	C
1	5502779	rs10796400	A	G
1	5509017	rs959873	A	C
1	5539417	rs1935762	A	G
1	5548153	rs6673119	A	G
1	5565098	rs1818038	A	G
1	5568789	rs12036552	A	G
1	5568851	rs1775416	A	G
1	5580854	rs10907201	A	G
1	5612289	rs770683	A	G
1	5667508	rs770702	A	G
1	5667926	rs770703	A	G
1	5669960	rs770706	A	G
1	5671198	rs1278832	A	G
1	5671670	rs709188	A	G
1	5681359	rs7521197	A	G
1	5683616	rs770713	A	G
1	5692852	rs873982	A	C
1	5700044	rs904534	A	G
1	5708159	rs2842262	A	G
1	5754188	rs4129514	A	G
1	5758904	rs11260693	A	G
1	5784588	rs7537497	A	G
1	5793121	rs6701947	A	G
1	5804866	rs9661839	A	G
1	5809727	rs1890191	A	G
1	5825014	rs9729215	A	G
1	5825820	rs525289	A	G
1	5827305	rs1624858	A	G
1	5828516	rs1765719	A	C
1	5828924	rs506776	A	G
1	5836208	rs548726	A	G
1	5850325	rs2297791	A	G
1	6047671	rs4908752	A	C
1	6048569	rs17029103	A	G
1	6050816	rs4908757	A	G
1	6059990	rs3789543	A	C
1	6064041	rs12741018	A	G
1	6076112	rs3789529	A	G
1	6081149	rs3205229	A	G
1	6084994	rs3827728	A	G
1	6085170	rs3810993	A	G
1	6086995	rs2092507	A	G
1	6092940	rs2281303	A	G
1	6095462	rs4908515	A	G
1	6113198	rs1883764	A	G
1	6135430	rs2311388	A	G
1	6140446	rs9434741	A	G
1	6562434	rs4908932	A	C
1	6584319	rs12028517	A	C
1	6599651	rs10779795	A	G
1	6603862	rs12034227	A	C
1	6604331	rs3747994	A	G
1	6608438	rs12127219	A	C
1	6612411	rs12079872	A	G
1	6612727	rs742394	A	G
1	6616794	rs12727844	A	G
1	6617831	rs10523	A	G
1	6618389	rs6577583	A	G
1	6628115	rs200456	A	G
1	6632197	rs7549198	A	G
1	6648014	rs11122115	A	G
1	6672700	rs156987	A	C
1	6678589	rs156984	A	C
1	6704158	rs277678	A	G
1	6707179	rs277681	A	C
1	6708026	rs277682	A	G
1	6720271	rs449250	A	G
1	6751195	rs430962	A	G
1	6754639	rs391674	A	G
1	6846313	rs1972306	A	G
1	6852347	rs6688732	A	G
1	6898813	rs4908427	A	G
1	6971366	rs1317017	A	G
1	6975153	rs6681529	A	G
1	6981037	rs17030127	A	G
1	6993776	rs6577401	A	G
1	6994002	rs11588097	A	G
1	7011442	rs4243823	A	G
1	7022247	rs6686587	A	G
1	7027666	rs4074964	A	G
1	7032921	rs4908590	A	C
1	7034977	rs6577410	A	G
1	7036620	rs6700922	A	G
1	7050643	rs7536178	A	G
1	7051072	rs6577412	A	G
1	7052671	rs4908597	A	C
1	7053556	rs4564160	A	G
1	7057855	rs10864271	A	G
1	7060224	rs9434824	A	G
1	7073114	rs2071917	A	G
1	7083129	rs10779674	A	G
1	7089618	rs6694886	A	C
1	7102448	rs10779675	A	C
1	7133632	rs11587739	A	G
1	7136961	rs13376128	A	C
1	7143557	rs4908602	A	G
1	7154071	rs6577416	A	C
1	7164110	rs4908445	A	G
1	7168021	rs4908605	A	C
1	7191870	rs4908448	A	G
1	7240128	rs6698548	A	G
1	7247134	rs11583129	A	G
1	7249334	rs10864291	A	G
1	7285368	rs9660884	A	G
1	7292252	rs7530939	A	G
1	7300767	rs11120900	A	G
1	7301785	rs7543711	A	G
1	7303334	rs12563394	A	G
1	7312564	rs2301461	A	G
1	7400663	rs11120917	A	G
1	7427324	rs12119558	A	G
1	7442716	rs1725235	A	G
1	7443188	rs1750837	A	G
1	7448569	rs1193240	A	C
1	7448958	rs1193238	A	G
1	7449729	rs1193234	A	G
1	7450583	rs1201529	A	G
1	7451256	rs1149331	A	G
1	7453925	rs6664987	A	G
1	7461024	rs1193185	A	G
1	7474042	rs7526892	A	G
1	7494849	rs749958	A	G
1	7499738	rs1193171	A	C
1	7501300	rs6670316	A	C
1	7501363	rs1750817	A	G
1	7517820	rs2478266	A	G
1	7523492	rs12407666	A	G
1	7525904	rs1750824	A	G
1	7538496	rs11120972	A	G
1	7547442	rs17031140	A	C
1	7557274	rs7526052	A	G
1	7561895	rs10495757	A	G
1	7572302	rs7519687	A	G
1	7592845	rs6676442	A	G
1	7608643	rs12138009	A	G
1	7608781	rs11808296	A	G
1	7635608	rs9434879	A	G
1	7650441	rs1891215	A	G
1	7658537	rs6661392	A	G
1	7660386	rs3011926	A	G
1	7681347	rs12756299	A	G
1	7702715	rs4908686	A	G
1	7714998	rs2301488	A	G
1	7719228	rs2071985	A	G
1	7733130	rs2066293	A	G
1	7737278	rs2051645	A	G
1	7747898	rs707455	A	G
1	7756613	rs2071987	A	G
1	7761992	rs697677	A	C
1	7768282	rs228729	A	G
1	7772467	rs707462	A	G
1	7772805	rs697686	A	G
1	7777585	rs696306	A	C
1	7801650	rs2797685	A	G
1	7812528	rs2640908	A	G
1	7828595	rs707472	A	C
1	7829501	rs10864317	A	G
1	7836017	rs228648	A	G
1	7843010	rs2859389	A	G
1	7846088	rs2797682	A	G
1	7849129	rs504560	A	G
1	7858859	rs228716	A	C
1	7898376	rs161803	A	G
1	7915202	rs863171	A	G
1	7917545	rs9657982	A	G
1	7923384	rs161810	A	G
1	7930303	rs2493215	A	G
1	7952887	rs178932	A	G
1	7956055	rs226242	A	G
1	7979841	rs426561	A	G
1	7998207	rs12087168	A	G
1	8005869	rs9660239	A	G
1	8007915	rs408320	A	G
1	8041221	rs7525428	A	G
1	8041849	rs12093176	A	G
1	8044409	rs225106	A	G
1	8069744	rs11121083	A	C
1	8091151	rs10864330	A	G
1	8115485	rs7545284	A	G
1	8116455	rs7531634	A	G
1	8117813	rs7529511	A	G
1	8118311	rs10746477	A	G
1	8123277	rs6701300	A	G
1	8137390	rs2100516	A	C
1	8305194	rs12132135	A	G
1	8333700	rs11802388	A	G
1	8348487	rs3753275	A	G
1	8382871	rs2784736	A	G
1	8394751	rs301788	A	G
1	8410605	rs17032556	A	C
1	8474806	rs4908761	A	G
1	8486250	rs4908762	A	G
1	8496705	rs6668508	A	G
1	8503814	rs6577496	A	C
1	8582301	rs4480384	A	G
1	8601371	rs1817367	A	G
1	8602435	rs1953827	A	G
1	8651451	rs4908505	A	G
1	8653366	rs6695867	A	G
1	8730772	rs12024032	A	G
1	8761887	rs7513880	A	G
1	8769967	rs10864367	A	G
1	8777132	rs6698830	A	G
1	8787267	rs1472228	A	G
1	8828888	rs11121242	A	G
1	8840900	rs10864368	A	G
1	8853736	rs2274971	A	G
1	8860644	rs11811795	A	G
1	8862429	rs1325920	A	G
1	8872067	rs7539600	A	G
1	8891806	rs7534552	A	G
1	8894709	rs6682376	A	G
1	8905315	rs6667091	A	C
1	8906355	rs11805233	A	G
1	8907623	rs10864370	A	G
1	8932031	rs2274328	A	C
1	8934124	rs7540307	A	G
1	8934173	rs3765968	A	C
1	8934309	rs3765966	A	C
1	8939791	rs2274333	A	G
1	8950414	rs12082594	A	G
1	8953551	rs3737665	A	G
1	8979356	rs7532691	A	G
1	8989554	rs12164533	A	C
1	8990973	rs7530465	A	G
1	8992950	rs7514898	A	G
1	9016716	rs6685329	A	G
1	9018197	rs10864382	A	G
1	9019828	rs5840	A	G
1	9044369	rs765617	A	G
1	9055643	rs1751681	A	G
1	9062665	rs12726360	A	G
1	9073912	rs12080794	A	G
1	9075757	rs12405816	A	G
1	9088405	rs12753196	A	C
1	9117201	rs1001567	A	C
1	9132849	rs17393144	A	G
1	9189214	rs4908826	A	G
1	9192306	rs2032539	A	G
1	9193797	rs9435136	A	G
1	9200729	rs1009940	A	G
1	9214669	rs3753271	A	G
1	9223195	rs2268175	A	G
1	9229725	rs11121350	A	G
1	9232333	rs732950	A	C
1	9246497	rs6688832	A	G
1	9249974	rs1294015	A	C
1	9254539	rs9435168	A	G
1	9255290	rs7517538	A	G
1	9269865	rs4465231	A	G
1	9304091	rs17377604	A	G
1	9354977	rs9308447	A	G
1	9369348	rs12134602	A	G
1	9369958	rs2095904	A	G
1	9376361	rs10779722	A	G
1	9388879	rs11121406	A	C
1	9412559	rs10864418	A	G
1	9425595	rs4926481	A	G
1	9432737	rs12565445	A	G
1	9437433	rs4926491	A	G
1	9448351	rs12042017	A	C
1	9449566	rs10864425	A	G
1	9523361	rs12140494	A	G
1	9537745	rs6660810	A	G
1	9549690	rs12124860	A	G
1	9616575	rs9430506	A	G
1	9635973	rs4240895	A	G
1	9636087	rs4240896	A	G
1	9640674	rs6540991	A	G
1	9656874	rs12568084	A	G
1	9661466	rs4846189	A	G
1	9677860	rs11801864	A	G
1	9690404	rs12075554	A	G
1	9705353	rs10864435	A	G
1	9714226	rs12042293	A	G
1	9717837	rs11121486	A	G
1	9718306	rs12569008	A	G
1	9723928	rs10864436	A	G
1	9727280	rs7550295	A	G
1	9730889	rs7550246	A	G
1	9734022	rs10779731	A	G
1	9734128	rs10779732	A	G
1	9787080	rs11121493	A	G
1	9812745	rs6666296	A	G
1	9819588	rs12032209	A	C
1	9830856	rs1220395	A	G
1	9840770	rs1220404	A	G
1	9844832	rs1220405	A	G
1	9864705	rs935075	A	G
1	10572931	rs11577757	A	G
1	10595681	rs3790630	A	G
1	10595781	rs479407	A	G
1	10615881	rs2892257	A	G
1	10628467	rs284243	A	G
1	10630729	rs778228	A	G
1	10632842	rs284298	A	G
1	10642232	rs475980	A	G
1	10649607	rs284320	A	G
1	10665950	rs284262	A	G
1	10729956	rs205490	A	G
1	10736262	rs205482	A	C
1	10737525	rs205483	A	G
1	10781333	rs718047	A	C
1	10791639	rs1750861	A	C
1	10824581	rs946684	A	G
1	10838094	rs667444	A	G
1	10845054	rs7543046	A	G
1	10858024	rs6667663	A	G
1	10870167	rs4845960	A	G
1	10874974	rs11121644	A	G
1	10880571	rs12410376	A	G
1	10908895	rs12748162	A	C
1	10933589	rs1281008	A	G
1	10944607	rs6685896	A	G
1	10969442	rs9430161	A	C
1	10982662	rs11121675	A	C
1	10993239	rs12744501	A	G
1	10994704	rs9430335	A	G
1	10997007	rs3765896	A	G
1	11009304	rs1033638	A	G
1	11010111	rs1782455	A	G
1	11013503	rs12711521	A	C
1	11017626	rs6695096	A	G
1	11312923	rs2982376	A	G
1	11317870	rs2982380	A	C
1	11331763	rs2744844	A	G
1	11395910	rs17419268	A	G
1	11413331	rs10864508	A	C
1	11416419	rs2922240	A	G
1	11419581	rs3099624	A	G
1	11427101	rs2379159	A	G
1	11430603	rs3124627	A	G
1	11440984	rs12026602	A	G
1	11443240	rs11121742	A	C
1	11453646	rs4846010	A	G
1	11460564	rs2007215	A	G
1	11465544	rs7555562	A	C
1	11475969	rs11121753	A	G
1	11480513	rs4846012	A	C
1	11485077	rs2235665	A	G
1	11487094	rs2817614	A	G
1	11517918	rs2235660	A	G
1	11583297	rs761084	A	G
1	11634176	rs3117061	A	C
1	11635753	rs1883575	A	G
1	11640782	rs3125816	A	G
1	11645275	rs3125815	A	G
1	11647525	rs3125812	A	C
1	11648913	rs3117067	A	G
1	11662945	rs7417320	A	G
1	11683369	rs1555079	A	G
1	11702086	rs4846028	A	G
1	11717263	rs17875979	A	G
1	11725021	rs4073574	A	C
1	11729438	rs6660106	A	C
1	11730013	rs12752700	A	G
1	11734714	rs6661776	A	G
1	11746720	rs4845875	A	C
1	11746890	rs4845877	A	G
1	11755953	rs6540999	A	G
1	11758522	rs6696752	A	G
1	11759269	rs7538516	A	G
1	11760598	rs10779765	A	G
1	11760686	rs10864540	A	G
1	11777342	rs1994798	A	G
1	11778454	rs6541003	A	G
1	11778965	rs1801133	A	G
1	11779434	rs17421462	A	G
1	11780538	rs4846052	A	G
1	11782707	rs11121832	A	G
1	11789631	rs3737964	A	G
1	11802272	rs198393	A	G
1	11812055	rs535107	A	G
1	11819858	rs198405	A	G
1	11820179	rs198406	A	G
1	11822972	rs198411	A	G
1	11824179	rs198415	A	G
1	11828655	rs5065	A	G
1	11830190	rs5064	A	G
1	11836344	rs198375	A	G
1	11844885	rs6668659	A	C
1	11847887	rs6676300	A	G
1	11851417	rs1009591	A	G
1	11858911	rs9661078	A	C
1	11859991	rs7554327	A	G
1	11860637	rs4846066	A	G
1	11868976	rs4304595	A	G
1	11874993	rs17037520	A	G
1	11880226	rs12724129	A	G
1	11881803	rs1999594	A	G
1	11890943	rs11121840	A	G
1	11894336	rs11800086	A	G
1	11896475	rs7554547	A	G
1	11917763	rs1208984	A	G
1	11927586	rs4846080	A	G
1	11946822	rs7514577	A	G
1	11947940	rs2273291	A	G
1	11961178	rs3753579	A	G
1	11963066	rs2180183	A	G
1	11965342	rs4240897	A	G
1	11966751	rs1474868	A	G
1	12012588	rs4514248	A	G
1	12027635	rs12042105	A	G
1	12027919	rs12759042	A	C
1	12051085	rs12029016	A	G
1	12052638	rs4491070	A	G
1	12058113	rs6690493	A	G
1	12064048	rs2297875	A	G
1	12103392	rs501525	A	G
1	12107010	rs17422381	A	G
1	12107922	rs488733	A	G
1	12111069	rs1201122	A	G
1	12129342	rs631272	A	G
1	12129453	rs630542	A	C
1	12131795	rs967403	A	G
1	12140439	rs1148459	A	C
1	12146038	rs590368	A	G
1	12164578	rs816050	A	G
1	12286819	rs1997724	A	G
1	12359018	rs6541019	A	G
1	12385660	rs7547740	A	G
1	12431530	rs475983	A	G
1	12449367	rs11121913	A	G
1	12509991	rs12567452	A	C
1	12527598	rs6541027	A	G
1	12530765	rs6541030	A	G
1	12549136	rs4846118	A	G
1	12550267	rs4997711	A	C
1	12550350	rs4385721	A	G
1	12559747	rs4845907	A	G
1	12561551	rs2275875	A	G
1	12561755	rs3128461	A	G
1	12564075	rs3128451	A	C
1	12564345	rs3128449	A	G
1	12572663	rs7535209	A	G
1	12576622	rs12045736	A	G
1	12596858	rs6679088	A	C
1	12601328	rs3010928	A	G
1	12602767	rs6689733	A	G
1	12605777	rs6699993	A	C
1	12609499	rs1892067	A	G
1	12708081	rs7513079	A	C
1	12708657	rs3000930	A	G
1	12708860	rs3010885	A	G
1	12708950	rs3010886	A	G
1	12709031	rs17038464	A	G
1	12710219	rs3010888	A	G
1	12710567	rs3010890	A	G
1	12743662	rs12059239	A	G
1	12746810	rs2359533	A	G
1	12758455	rs1812242	A	G
1	12788507	rs2819610	A	G
1	12789177	rs848428	A	G
1	12789486	rs9308457	A	C
1	12790824	rs703804	A	C
1	12793914	rs864728	A	C
1	13709800	rs2990678	A	G
1	13710216	rs2940305	A	C
1	13713882	rs2999865	A	G
1	13808254	rs372349	A	G
1	13809409	rs404658	A	C
1	13825451	rs7515525	A	C
1	13827440	rs10803420	A	G
1	13829318	rs4661410	A	G
1	13829992	rs12143609	A	G
1	13873605	rs4662010	A	G
1	13877210	rs10737913	A	G
1	13892779	rs3856318	A	G
1	13897315	rs4662019	A	G
1	13904402	rs17393663	A	G
1	13939795	rs1203631	A	G
1	13949152	rs1203619	A	G
1	13965489	rs1406416	A	G
1	13969007	rs2359756	A	G
1	13989815	rs11580688	A	G
1	13994479	rs1203638	A	C
1	13996685	rs2281170	A	G
1	13996697	rs2281169	A	G
1	13999040	rs2014788	A	G
1	14027642	rs2495090	A	G
1	14031342	rs1881561	A	C
1	14031363	rs7530376	A	G
1	14032799	rs10927938	A	G
1	14033341	rs982510	A	G
1	14036873	rs1203683	A	C
1	14042647	rs1973904	A	C
1	14050195	rs1203626	A	G
1	14070302	rs12407665	A	G
1	14070988	rs17350949	A	C
1	14077887	rs7521299	A	C
1	14083317	rs10737914	A	C
1	14105516	rs7543809	A	G
1	14231811	rs2206586	A	G
1	14234336	rs7551069	A	G
1	14238380	rs2294811	A	C
1	14249386	rs12748863	A	C
1	14252393	rs2092434	A	G
1	14280602	rs3817959	A	G
1	14290773	rs10928003	A	G
1	14301475	rs11590050	A	C
1	14312728	rs6664213	A	C
1	14313971	rs7519796	A	G
1	14314325	rs10928016	A	G
1	14317383	rs16853600	A	G
1	14321723	rs2359942	A	G
1	14331728	rs2187942	A	G
1	14336039	rs6671472	A	G
1	14338672	rs1417144	A	C
1	14380326	rs10754914	A	G
1	14380390	rs10803474	A	C
1	14382751	rs12736835	A	G
1	14388512	rs6679368	A	G
1	14398521	rs653504	A	C
1	14423316	rs12040954	A	G
1	14430605	rs12742276	A	G
1	14440278	rs12024171	A	G
1	14452329	rs6668555	A	G
1	14508439	rs946481	A	C
1	14536213	rs703801	A	G
1	14552188	rs12239349	A	C
1	14561294	rs12129808	A	G
1	14591521	rs7549457	A	G
1	14594037	rs3932686	A	G
1	14610978	rs820672	A	C
1	14621347	rs7531416	A	G
1	14627233	rs6429659	A	G
1	14628414	rs10754856	A	G
1	14635052	rs3889322	A	C
1	14643877	rs10927437	A	G
1	14648392	rs6658316	A	G
1	14654967	rs6682103	A	C
1	14655176	rs6690681	A	C
1	14663429	rs10927440	A	G
1	14665122	rs2480054	A	G
1	14672956	rs2486772	A	G
1	14756431	rs17403250	A	G
1	14762658	rs10927466	A	G
1	14779801	rs619719	A	G
1	14784488	rs520064	A	G
1	14797692	rs1295787	A	C
1	14802010	rs1344418	A	C
1	14817628	rs7542378	A	C
1	14820507	rs11579756	A	G
1	14826840	rs761192	A	G
1	14832760	rs10927473	A	C
1	14834050	rs6690160	A	C
1	14838156	rs2294888	A	G
1	14854507	rs761191	A	G
1	14917383	rs1883576	A	G
1	14923111	rs4661517	A	G
1	14939994	rs1997762	A	C
1	14945201	rs6429674	A	C
1	14950154	rs6661767	A	C
1	14962354	rs4543785	A	G
1	14973526	rs4661526	A	G
1	14993113	rs1737352	A	G
1	15002814	rs6671788	A	G
1	15011325	rs3845590	A	G
1	15023501	rs804134	A	C
1	15060606	rs10803320	A	G
1	15062851	rs3765380	A	G
1	15063006	rs3765379	A	C
1	15085004	rs868047	A	G
1	15150297	rs4661548	A	C
1	15155804	rs7514440	A	G
1	15159392	rs6429696	A	G
1	15167920	rs10927602	A	G
1	15176506	rs10927611	A	G
1	15180065	rs7522712	A	G
1	15182448	rs4080918	A	G
1	15216990	rs869712	A	C
1	15219950	rs10927632	A	G
1	15220227	rs6667220	A	G
1	15232554	rs4520412	A	G
1	15233395	rs12129618	A	C
1	15244311	rs578771	A	G
1	15245965	rs10927657	A	C
1	15248678	rs10803341	A	G
1	15300569	rs502918	A	G
1	15311577	rs10803354	A	G
1	15329506	rs12046866	A	G
1	15379907	rs12135755	A	G
1	15380539	rs4661594	A	C
1	15400921	rs4369223	A	G
1	15401074	rs2050233	A	G
1	15402123	rs4661599	A	G
1	15402847	rs7536482	A	G
1	15409709	rs12070469	A	G
1	15410445	rs4661607	A	G
1	15412070	rs1316533	A	G
1	15412540	rs1316277	A	G
1	15413321	rs6429729	A	G
1	15414194	rs3820065	A	G
1	15415208	rs10927729	A	G
1	15416953	rs12057512	A	C
1	15419348	rs7681	A	G
1	15422286	rs10803368	A	C
1	15423112	rs10803369	A	C
1	15431525	rs6429732	A	G
1	15433487	rs767255	A	C
1	15435346	rs1985917	A	G
1	15442299	rs11585810	A	G
1	15449609	rs1752005	A	G
1	15456666	rs943558	A	G
1	15464516	rs10927753	A	G
1	15466253	rs4661617	A	G
1	15468767	rs12404105	A	G
1	15471747	rs6703580	A	C
1	15479040	rs10927764	A	G
1	15479310	rs7553794	A	G
1	15486065	rs536364	A	G
1	15521618	rs504775	A	G
1	15540863	rs763821	A	G
1	15540906	rs12126178	A	G
1	15541402	rs2479084	A	G
1	15596430	rs2294490	A	G
1	15596620	rs2253372	A	G
1	15600876	rs2473344	A	G
1	15605981	rs2092324	A	G
1	15611603	rs2496325	A	G
1	15625303	rs3765369	A	G
1	15640891	rs10436957	A	G
1	15678249	rs11585808	A	G
1	15685252	rs2861484	A	C
1	15694260	rs4646092	A	G
1	15694630	rs4646091	A	G
1	15697782	rs6685648	A	G
1	15701774	rs4233533	A	G
1	15722930	rs4645989	A	G
1	15733390	rs11583306	A	G
1	15745973	rs7515244	A	G
1	15752862	rs11584398	A	G
1	15782331	rs11580170	A	G
1	15800285	rs16851848	A	G
1	15803456	rs16851855	A	G
1	15813863	rs3940061	A	G
1	15824330	rs6697813	A	C
1	15832564	rs3795763	A	G
1	15841357	rs6696286	A	G
1	15847824	rs1980607	A	G
1	15858527	rs6695903	A	G
1	15874175	rs12746773	A	G
1	15910913	rs7516540	A	G
1	16319567	rs17416878	A	G
1	16324354	rs3754334	A	G
1	16327639	rs11260721	A	G
1	16340232	rs3820609	A	C
1	16340511	rs3768293	A	C
1	16351241	rs1472408	A	G
1	16355563	rs6603883	A	G
1	16358398	rs11260822	A	G
1	16358979	rs4661711	A	G
1	16359380	rs904106	A	G
1	16363286	rs11588669	A	G
1	16368540	rs4233539	A	G
1	16368585	rs924206	A	G
1	16386930	rs11260930	A	G
1	16388392	rs6656611	A	G
1	16388466	rs12740413	A	G
1	16399116	rs221035	A	G
1	16402636	rs221045	A	G
1	16425359	rs12119764	A	G
1	16431425	rs6700888	A	C
1	16442250	rs964042	A	G
1	16443426	rs6683278	A	G
1	16446969	rs6693451	A	C
1	16449423	rs7536390	A	G
1	16456775	rs11585312	A	G
1	16458405	rs10489599	A	G
1	16474208	rs2047369	A	G
1	16480458	rs11590217	A	C
1	16486247	rs12120676	A	G
1	16490399	rs11260718	A	G
1	16493176	rs11260720	A	G
1	16496665	rs4291495	A	G
1	16509001	rs12122897	A	G
1	16514486	rs2273311	A	G
1	16607214	rs681104	A	G
1	16877437	rs1977269	A	C
1	17074942	rs6586501	A	G
1	17086470	rs6586508	A	G
1	17086767	rs9325650	A	G
1	17123160	rs3936146	A	G
1	17153590	rs2076606	A	G
1	17155012	rs2143808	A	G
1	17172314	rs11203277	A	G
1	17174259	rs761423	A	G
1	17174367	rs761422	A	G
1	17317356	rs1005753	A	C
1	17375797	rs2977265	A	G
1	17383290	rs2935923	A	G
1	17386289	rs2977244	A	G
1	17389110	rs2935944	A	G
1	17392595	rs11203327	A	G
1	17395408	rs754171	A	G
1	17395527	rs2454181	A	G
1	17395781	rs2935941	A	G
1	17395850	rs3003470	A	G
1	17396089	rs3003471	A	G
1	17396393	rs873319	A	G
1	17396597	rs873321	A	G
1	17432263	rs3750297	A	G
1	17520062	rs10788664	A	G
1	17535249	rs1748033	A	G
1	17546953	rs6686575	A	G
1	17547408	rs12746451	A	G
1	17580385	rs10788668	A	G
1	17587451	rs6696295	A	G
1	17587668	rs2526842	A	G
1	17588276	rs1544068	A	G
1	17589899	rs2526839	A	C
1	17592430	rs6695214	A	G
1	17593026	rs6695849	A	G
1	17593202	rs10458537	A	C
1	17600706	rs2526830	A	G
1	17609165	rs2762890	A	G
1	17611900	rs942458	A	C
1	17616200	rs6586538	A	G
1	17620614	rs1535874	A	G
1	17623139	rs2762891	A	G
1	17631832	rs2489611	A	G
1	17635899	rs2800686	A	G
1	17636104	rs2800687	A	G
1	17645746	rs2883272	A	G
1	17664469	rs12078935	A	G
1	17688020	rs4387213	A	G
1	17693329	rs6689677	A	C
1	17702543	rs11203414	A	G
1	17723067	rs2247525	A	C
1	17730188	rs2244300	A	G
1	17748976	rs2249161	A	G
1	17768331	rs2257142	A	C
1	17772306	rs2246282	A	C
1	17780092	rs11203423	A	G
1	17789549	rs10788679	A	G
1	17791187	rs4920380	A	G
1	17849147	rs6703771	A	G
1	17905800	rs11203443	A	G
1	17906086	rs7522419	A	G
1	17932079	rs1890747	A	C
1	17932851	rs11584149	A	G
1	17933023	rs11584168	A	G
1	17956877	rs1610410	A	G
1	17957694	rs260522	A	G
1	17959586	rs7534822	A	C
1	17965202	rs4920381	A	G
1	17978085	rs11577496	A	G
1	17992065	rs260525	A	G
1	17992188	rs1578215	A	G
1	17994596	rs4141983	A	G
1	17996544	rs1847235	A	G
1	17997291	rs16830759	A	G
1	18001119	rs4920642	A	G
1	18005188	rs560514	A	G
1	18010764	rs480231	A	G
1	18017521	rs1072517	A	G
1	18017685	rs473648	A	G
1	18022153	rs2296035	A	C
1	18022885	rs523919	A	G
1	18027992	rs648305	A	G
1	18032082	rs685987	A	C
1	18036509	rs495347	A	G
1	18036872	rs491778	A	G
1	18039982	rs510504	A	G
1	18043473	rs647325	A	G
1	18056011	rs647619	A	G
1	18061690	rs12405926	A	G
1	18066191	rs587276	A	G
1	18085798	rs575598	A	C
1	18087347	rs675992	A	G
1	18126330	rs883136	A	G
1	18129608	rs10887977	A	G
1	18142535	rs604673	A	C
1	18144335	rs1150903	A	C
1	18145338	rs661977	A	G
1	18146429	rs7551015	A	C
1	18147485	rs1192586	A	G
1	18150844	rs673567	A	G
1	18156444	rs1192579	A	G
1	18197844	rs12022529	A	G
1	18199796	rs1192616	A	G
1	18199965	rs1192617	A	G
1	18203919	rs1890789	A	G
1	18211185	rs6686302	A	G
1	18292731	rs12565367	A	G
1	18299618	rs12740505	A	G
1	18302162	rs930851	A	G
1	18310826	rs4920295	A	C
1	18313665	rs12409641	A	C
1	18324487	rs987293	A	G
1	18327551	rs1858587	A	C
1	18330155	rs12033458	A	G
1	18333056	rs12131391	A	G
1	18339740	rs2005010	A	G
1	18340680	rs876032	A	G
1	18348014	rs10492994	A	C
1	18348110	rs2027530	A	G
1	18353207	rs9663078	A	G
1	18362536	rs4920299	A	G
1	18389659	rs10752432	A	G
1	18398735	rs4920456	A	C
1	18436476	rs4920310	A	G
1	18437256	rs1341306	A	G
1	18437843	rs11260964	A	G
1	18503729	rs10907304	A	G
1	18503762	rs12134352	A	G
1	18505388	rs11260978	A	G
1	18506270	rs761584	A	G
1	18561839	rs4920485	A	G
1	18572843	rs884129	A	C
1	18577449	rs1043459	A	G
1	18578087	rs945499	A	C
1	18580054	rs4920489	A	G
1	18581719	rs4920491	A	G
1	18582328	rs7538502	A	G
1	18588865	rs7538442	A	G
1	18595279	rs11810587	A	G
1	18596688	rs12138463	A	G
1	18597787	rs12048463	A	G
1	18606304	rs6695244	A	G
1	18608980	rs4543765	A	G
1	18609820	rs12119827	A	G
1	18631964	rs2222257	A	G
1	18639668	rs12136062	A	G
1	18640364	rs16861969	A	G
1	18640378	rs2946523	A	G
1	18640864	rs2946524	A	G
1	18644154	rs3007723	A	G
1	18647370	rs2946534	A	C
1	18667842	rs3007729	A	G
1	18673498	rs3007733	A	G
1	18677915	rs11261017	A	G
1	18678151	rs11261020	A	G
1	18678724	rs4920323	A	G
1	18679520	rs11261021	A	G
1	18679724	rs2992757	A	G
1	18682503	rs12061708	A	G
1	18684763	rs872355	A	G
1	18687152	rs10907313	A	G
1	18733715	rs4920513	A	G
1	18736089	rs12401403	A	G
1	18766179	rs2745320	A	G
1	18767019	rs2816050	A	G
1	18768393	rs6698315	A	G
1	18776489	rs2816062	A	G
1	18776620	rs2745311	A	C
1	18777294	rs7549273	A	G
1	18793272	rs6684839	A	G
1	18802429	rs4920520	A	G
1	18805331	rs7543000	A	G
1	18812967	rs4920522	A	G
1	18824699	rs17352100	A	G
1	18828991	rs766324	A	G
1	18829045	rs766325	A	G
1	18834682	rs1934057	A	G
1	18845363	rs9439713	A	G
1	18851069	rs1339062	A	G
1	18856284	rs6659735	A	G
1	18866737	rs2743218	A	C
1	18872418	rs2236832	A	G
1	18898409	rs2282701	A	C
1	18914185	rs6670751	A	G
1	18927565	rs2236808	A	G
1	18960352	rs851121	A	G
1	18967688	rs4920530	A	C
1	18968333	rs4920531	A	G
1	18968884	rs16862248	A	G
1	18975096	rs2841087	A	G
1	18978841	rs11261065	A	C
1	18984512	rs4920538	A	G
1	18992193	rs7549129	A	G
1	18992438	rs7533384	A	G
1	18998786	rs11261074	A	G
1	19006847	rs7411058	A	G
1	19020433	rs6686865	A	G
1	19022114	rs11261081	A	C
1	19028556	rs6691420	A	G
1	19032244	rs11261084	A	G
1	19036154	rs4920552	A	G
1	19038881	rs12033832	A	G
1	19042665	rs7534618	A	C
1	19052411	rs4920566	A	G
1	19061043	rs28410948	A	G
1	19078259	rs28497538	A	C
1	19079208	rs7537155	A	G
1	19088027	rs4911985	A	G
1	19093335	rs16862341	A	C
1	19108104	rs6673711	A	G
1	19280967	rs12164540	A	G
1	19313759	rs2274004	A	G
1	19415518	rs17393888	A	C
1	19422346	rs710870	A	G
1	19424242	rs710875	A	G
1	19514913	rs2073098	A	G
1	19520165	rs12410435	A	C
1	19522807	rs3790775	A	G
1	19523972	rs214314	A	C
1	19533457	rs214297	A	G
1	19546657	rs214327	A	G
1	19546907	rs16862684	A	G
1	19548148	rs11805045	A	G
1	19552460	rs214338	A	C
1	19559524	rs214302	A	G
1	19560323	rs214303	A	G
1	19564341	rs191942	A	G
1	19571411	rs3790766	A	C
1	19618387	rs4912088	A	G
1	19620083	rs3829833	A	C
1	19625925	rs6703297	A	G
1	19627617	rs1472565	A	G
1	19632422	rs11585820	A	G
1	19643555	rs10917452	A	G
1	19645434	rs10492998	A	G
1	19648153	rs1546264	A	G
1	19668438	rs10917454	A	G
1	19668729	rs16862800	A	G
1	19670327	rs4912099	A	G
1	19681758	rs6664461	A	G
1	19682345	rs10917461	A	C
1	19687907	rs12030752	A	G
1	19700367	rs6683419	A	G
1	19704526	rs11807599	A	G
1	19820560	rs1320978	A	G
1	19841937	rs6702295	A	C
1	19845945	rs7522389	A	C
1	19849369	rs1115163	A	G
1	19851482	rs753612	A	G
1	19854378	rs2294630	A	G
1	19888242	rs3813987	A	C
1	19899345	rs7547898	A	G
1	19903735	rs6701316	A	G
1	19912407	rs6704156	A	G
1	19919773	rs3934190	A	G
1	19921672	rs7539563	A	C
1	19953651	rs1983602	A	G
1	19968415	rs1266439	A	G
1	19968763	rs1266438	A	C
1	19968807	rs1266437	A	C
1	19971696	rs1266434	A	C
1	20008199	rs10799837	A	G
1	20011023	rs7513369	A	C
1	20013168	rs3820317	A	G
1	20015268	rs3806310	A	G
1	20015453	rs3806308	A	G
1	20016730	rs12405608	A	G
1	20016919	rs17396847	A	G
1	20023585	rs4655232	A	G
1	20024018	rs12405947	A	G
1	20030828	rs4509550	A	G
1	20115734	rs1572783	A	C
1	20154556	rs1796924	A	G
1	20269002	rs11573191	A	G
1	20276642	rs3767227	A	G
1	20280768	rs11573253	A	C
1	20309991	rs12059492	A	G
1	20310351	rs7551550	A	C
1	20314220	rs10916711	A	G
1	20325021	rs623784	A	G
1	20340580	rs35231462	A	G
1	20363105	rs6426616	A	G
1	20370668	rs2315355	A	C
1	20371501	rs2301472	A	G
1	20374561	rs2301478	A	G
1	20393319	rs7542020	A	G
1	20402795	rs3820320	A	G
1	20413957	rs10799615	A	G
1	20424332	rs2097532	A	G
1	20449364	rs6674531	A	G
1	20457951	rs12067030	A	C
1	20490006	rs12738826	A	G
1	20494351	rs7532445	A	G
1	20505933	rs12086296	A	C
1	20508309	rs11809335	A	G
1	20508625	rs12749098	A	C
1	20508819	rs12095205	A	G
1	20521572	rs2064073	A	G
1	20525385	rs4590651	A	C
1	20538125	rs12125512	A	G
1	20540206	rs4654855	A	G
1	20553305	rs2072751	A	G
1	20556533	rs230177	A	G
1	20557292	rs230175	A	G
1	20568418	rs1886740	A	G
1	20590126	rs7538084	A	G
1	20604669	rs10916786	A	G
1	20612603	rs10799633	A	C
1	20634784	rs7513225	A	G
1	20638866	rs12044712	A	C
1	20645074	rs721360	A	G
1	20657897	rs7541314	A	G
1	20665602	rs6663450	A	G
1	20671182	rs12741740	A	G
1	20676652	rs97922	A	C
1	20687109	rs1152984	A	G
1	20721666	rs609210	A	G
1	20745281	rs667357	A	G
1	20745488	rs666501	A	G
1	20750788	rs10916812	A	C
1	20756403	rs677214	A	G
1	20762736	rs1253890	A	G
1	20771603	rs1890005	A	G
1	20772771	rs12037522	A	T
1	20773587	rs10916819	A	G
1	20773768	rs12145351	A	C
1	20774782	rs4655224	A	C
1	20776572	rs10799646	A	C
1	20777445	rs1253795	A	C
1	20777685	rs622179	A	G
1	20777795	rs7554360	A	G
1	20779638	rs640880	A	G
1	20779894	rs652536	A	G
1	20782945	rs485833	A	G
1	20783991	rs678980	A	G
1	20787038	rs6690069	A	G
1	20832333	rs12037379	A	G
1	20869142	rs1125090	A	G
1	20872391	rs12118760	A	G
1	20875200	rs10916848	A	G
1	20882173	rs669410	A	G
1	20891072	rs628265	A	G
1	20892715	rs610719	A	C
1	20895240	rs683936	A	G
1	20908165	rs12042868	A	C
1	20922105	rs12403580	A	G
1	20932943	rs951805	A	G
1	20934588	rs710311	A	G
1	20937754	rs1888759	A	G
1	20960543	rs10916859	A	G
1	20987420	rs3856173	A	G
1	20996877	rs1152998	A	G
1	21012972	rs7520481	A	C
1	21018247	rs935918	A	G
1	21027782	rs2320590	A	G
1	21052768	rs2305463	A	G
1	21063099	rs6695218	A	C
1	21076485	rs4654726	A	C
1	21107510	rs4654887	A	G
1	21127180	rs17450586	A	C
1	21160525	rs6697555	A	G
1	21168451	rs2271115	A	G
1	21178748	rs12021529	A	G
1	21197078	rs2874367	A	C
1	21233889	rs6426659	A	G
1	21242155	rs6668370	A	G
1	21248491	rs10493006	A	G
1	21282818	rs4654899	A	C
1	21289022	rs960564	A	C
1	21295741	rs6663452	A	G
1	21320522	rs12402486	A	G
1	21365118	rs10753514	A	G
1	21380475	rs6685831	A	G
1	21382145	rs4654905	A	G
1	21389948	rs17453044	A	G
1	21406824	rs12131134	A	C
1	21431077	rs9426748	A	C
1	21454352	rs2282715	A	G
1	21455898	rs212524	A	G
1	21457528	rs212526	A	G
1	21460436	rs2282714	A	G
1	21463341	rs212534	A	G
1	21465704	rs212540	A	G
1	21466360	rs212541	A	G
1	21710342	rs16825455	A	G
1	21712277	rs975000	A	G
1	21712716	rs869179	A	G
1	21713085	rs1472563	A	G
1	21732094	rs10465542	A	G
1	21736543	rs1780315	A	G
1	21739416	rs1256341	A	G
1	21742360	rs12127343	A	G
1	21749661	rs885813	A	G
1	21752111	rs3753782	A	G
1	21755407	rs1780327	A	G
1	21759877	rs1767430	A	C
1	21766801	rs3767150	A	G
1	21767322	rs3738099	A	G
1	21767403	rs3738097	A	G
1	21773007	rs2275370	A	G
1	21775537	rs1780329	A	C
1	21783477	rs12124283	A	G
1	21800394	rs829369	A	G
1	21800435	rs12759525	A	G
1	21808054	rs12130950	A	G
1	21808292	rs3817041	A	C
1	21815723	rs829417	A	G
1	21822049	rs829406	A	G
1	21826881	rs4654974	A	G
1	21839420	rs12142081	A	C
1	21861209	rs829374	A	G
1	21869435	rs829398	A	G
1	21874568	rs12135009	A	G
1	21875454	rs12128325	A	G
1	21886358	rs10493008	A	G
1	21906531	rs333170	A	G
1	21910681	rs1874794	A	G
1	21913660	rs1018102	A	G
1	21919145	rs10799708	A	C
1	22027574	rs10917052	A	G
1	22040803	rs7556412	A	G
1	22041569	rs7528408	A	G
1	22047013	rs2290501	A	C
1	22047105	rs12737091	A	C
1	22069923	rs3767139	A	G
1	22072408	rs2454290	A	G
1	22088866	rs3767141	A	G
1	22089161	rs2254358	A	C
1	22096689	rs11810496	A	G
1	22106257	rs1545593	A	C
1	22122176	rs9426785	A	G
1	22137880	rs10917067	A	G
1	22144426	rs7544500	A	G
1	22157082	rs11589754	A	C
1	22162743	rs8179387	A	G
1	22178502	rs6688236	A	G
1	22194137	rs12405048	A	G
1	22206182	rs3820290	A	G
1	22234432	rs2473277	A	G
1	22240929	rs2501279	A	G
1	22358458	rs16826658	A	C
1	22359623	rs2744721	A	G
1	22363311	rs7521902	A	C
1	22367802	rs17360017	A	G
1	22369290	rs909813	A	G
1	22370690	rs4655030	A	G
1	22372117	rs17360053	A	G
1	22376254	rs2744705	A	G
1	22378840	rs2982285	A	G
1	22379438	rs2744708	A	G
1	22385434	rs2807376	A	G
1	22396314	rs2744718	A	G
1	22402455	rs2744720	A	G
1	22404140	rs17356059	A	G
1	22407986	rs2473246	A	G
1	22408000	rs7513455	A	G
1	22419877	rs7552560	A	C
1	22426065	rs12749135	A	C
1	22427212	rs1033455	A	G
1	22428580	rs2491210	A	C
1	22428811	rs12751606	A	G
1	22445846	rs10489160	A	G
1	22450650	rs2807339	A	G
1	22451023	rs2143101	A	G
1	22452385	rs2744759	A	C
1	22476139	rs760915	A	G
1	22501775	rs7538267	A	G
1	22560238	rs11810369	A	G
1	22563004	rs2211179	A	G
1	22563510	rs6682619	A	C
1	22563645	rs6680239	A	C
1	22564193	rs12723796	A	G
1	22574818	rs12568930	A	G
1	22575445	rs6696981	A	C
1	22583965	rs7550872	A	G
1	22584915	rs4655054	A	G
1	22591578	rs6426752	A	G
1	22598412	rs2185341	A	G
1	22599082	rs4525015	A	G
1	22603856	rs7543680	A	G
1	22633487	rs11591062	A	G
1	22653514	rs12133700	A	G
1	22660811	rs10493015	A	G
1	22674659	rs1267001	A	G
1	22678868	rs1011380	A	G
1	22679758	rs2007200	A	C
1	22682408	rs1769819	A	G
1	22686487	rs1738392	A	G
1	22694555	rs209753	A	G
1	22708264	rs209729	A	G
1	22725728	rs2281354	A	G
1	22735883	rs12130348	A	G
1	22763996	rs209736	A	G
1	22788340	rs606002	A	G
1	22792491	rs209696	A	G
1	22795133	rs209692	A	G
1	22795387	rs209690	A	G
1	22808659	rs209704	A	G
1	22818206	rs158772	A	G
1	22824973	rs186037	A	G
1	22830905	rs587585	A	G
1	22832941	rs665691	C	G
1	22837545	rs292001	A	G
1	22841402	rs682658	A	C
1	22876606	rs7549888	A	C
1	22888593	rs294223	A	G
1	22892131	rs294230	A	G
1	22899076	rs2182703	A	G
1	22905844	rs294218	A	C
1	22929777	rs12732926	A	G
1	22978800	rs2817909	A	G
1	22981878	rs2817901	A	G
1	22996176	rs1866790	A	G
1	23027818	rs12090415	A	G
1	23030709	rs10753545	A	G
1	23030810	rs4600017	A	G
1	23032859	rs4654821	A	C
1	23044293	rs11800828	A	G
1	23061710	rs6670405	A	G
1	23139677	rs722993	A	G
1	23147535	rs309539	A	G
1	23184612	rs4655141	A	G
1	23194553	rs680357	A	C
1	23256291	rs11806664	A	G
1	23285614	rs605775	A	G
1	23286294	rs592611	A	G
1	23287689	rs683893	A	G
1	23290740	rs10799790	A	G
1	23291848	rs477717	A	G
1	23291961	rs3765407	A	C
1	23291970	rs477830	A	G
1	23292442	rs1983965	A	G
1	23304364	rs765803	A	C
1	23308125	rs16827981	A	G
1	23310675	rs6663369	A	G
1	23318038	rs12408468	A	G
1	23337002	rs9426803	A	C
1	23340399	rs2867314	A	G
1	23386567	rs641032	A	G
1	23392064	rs623988	A	G
1	23410142	rs627304	A	G
1	23411597	rs10917360	A	G
1	23424693	rs9787309	A	G
1	23512136	rs3765941	A	G
1	23583062	rs2298632	A	G
1	23759522	rs1555025	A	C
1	23767741	rs877518	A	G
1	23798843	rs2864889	A	G
1	23802985	rs12080522	A	C
1	23845327	rs2864098	A	G
1	23856196	rs7540486	A	G
1	23869040	rs6703825	A	C
1	23870227	rs6673098	A	C
1	23875561	rs1320320	A	G
1	23876789	rs2864704	A	C
1	23894324	rs3820033	A	G
1	23916572	rs985086	A	G
1	23923711	rs2999566	A	G
1	23928305	rs586173	A	G
1	23935574	rs10917420	A	G
1	23941131	rs2267960	A	G
1	23944942	rs550850	A	G
1	23972810	rs7514394	A	G
1	23990422	rs2502985	A	G
1	23995573	rs760941	A	G
1	24001054	rs11714	A	G
1	24005372	rs974698	A	G
1	24006199	rs1018396	A	G
1	24009132	rs2473375	A	G
1	24020847	rs2473377	A	G
1	24020952	rs2179395	A	G
1	24021902	rs2502979	A	C
1	24025818	rs6424115	A	G
1	24028318	rs4649115	A	G
1	24028511	rs35385477	A	G
1	24046680	rs10917431	A	C
1	24064787	rs34902309	A	G
1	24067335	rs2070956	C	G
1	24068988	rs3123554	A	G
1	24070283	rs4649123	A	G
1	24071769	rs2501424	A	G
1	24073387	rs1105	A	G
1	24074230	rs2501431	A	G
1	24082558	rs4625225	A	G
1	24153608	rs7521571	A	G
1	24153693	rs7530595	A	G
1	24159472	rs9424346	A	G
1	24159484	rs17338135	A	G
1	24165441	rs9424410	A	G
1	24167174	rs35233638	A	G
1	24172172	rs7526349	A	G
1	24173436	rs6667686	A	G
1	24219690	rs7553231	A	G
1	24237118	rs6689056	A	G
1	24249913	rs11586125	A	G
1	24250531	rs7540557	A	G
1	24255071	rs6424148	A	C
1	24256406	rs7540491	A	G
1	24265187	rs6682222	A	G
1	24265383	rs10903076	A	G
1	24265856	rs11805129	A	G
1	24267011	rs7542151	A	G
1	24267398	rs12145360	A	G
1	24268162	rs4649171	A	G
1	24285034	rs4276861	A	G
1	24287634	rs4378147	A	G
1	24304543	rs3934861	A	G
1	24309300	rs12408946	A	G
1	24319801	rs3795300	A	G
1	24336004	rs7418238	A	G
1	24342401	rs4292900	A	G
1	24351861	rs4649191	A	G
1	24353492	rs10903034	A	G
1	24355061	rs11249006	A	G
1	24361037	rs7552086	A	G
1	24389467	rs11587500	A	G
1	24398722	rs12046369	A	C
1	24404654	rs6696471	A	G
1	24407598	rs10903056	A	G
1	24425422	rs11249039	A	G
1	24440022	rs12131684	A	G
1	24440677	rs4648955	A	G
1	24445393	rs7517309	A	G
1	24526379	rs483202	A	G
1	24767584	rs1929301	A	G
1	24794716	rs10903095	A	G
1	24800212	rs4378146	A	C
1	24805320	rs11249141	A	G
1	24863060	rs6673039	A	C
1	24865503	rs16829906	A	G
1	24893624	rs2885174	A	C
1	24913184	rs3122034	A	G
1	24936588	rs1538416	A	G
1	24942526	rs2185151	A	G
1	25022531	rs7412132	A	G
1	25038669	rs12030164	A	G
1	25085260	rs11580498	A	C
1	25085966	rs12027805	A	C
1	25088576	rs11578143	A	G
1	25089933	rs4649036	A	G
1	25094966	rs6663310	A	G
1	25096597	rs7553295	A	C
1	25116354	rs2236852	A	G
1	25140509	rs4649038	A	G
1	25143159	rs1395621	A	G
1	25145787	rs7551188	A	G
1	25155548	rs1848185	A	G
1	25157265	rs6600245	A	G
1	25158738	rs4648888	A	G
1	25182409	rs1702304	A	G
1	25185549	rs419655	A	G
1	25187481	rs432169	A	G
1	25194184	rs9438878	A	G
1	25195364	rs10794668	A	G
1	25211386	rs10489161	A	G
1	25216742	rs10903126	A	G
1	25217597	rs11249242	A	G
1	25230798	rs311426	A	G
1	25253650	rs9438886	A	G
1	25257120	rs4649060	A	C
1	25264951	rs311452	A	G
1	25267720	rs448385	A	G
1	25269936	rs10903024	A	G
1	25274437	rs380337	A	G
1	25276370	rs443523	A	C
1	25292029	rs311464	A	G
1	25297476	rs803314	A	C
1	25368553	rs7527379	A	G
1	25560488	rs1053438	A	G
1	25596733	rs631133	A	G
1	25625204	rs4649084	A	G
1	25626225	rs926438	A	G
1	25627601	rs932372	A	G
1	25631242	rs873308	A	G
1	25633507	rs11802413	A	G
1	25641524	rs10903129	A	G
1	25670710	rs35614701	A	G
1	25673377	rs35431118	A	G
1	25701345	rs35886763	A	G
1	25712633	rs35941602	A	G
1	25722438	rs34131388	A	G
1	25733502	rs34201264	A	G
1	25762009	rs12096438	A	G
1	25765467	rs3924486	A	C
1	25767440	rs11563	A	C
1	25767993	rs3924236	A	G
1	25772802	rs4659356	A	G
1	25772827	rs4659357	A	G
1	25784995	rs12090967	A	G
1	25786806	rs7546822	A	G
1	25801220	rs7543123	A	G
1	25810228	rs12073555	A	G
1	25823753	rs3767913	A	G
1	25837988	rs2982305	A	G
1	25841277	rs3767908	A	G
1	25852547	rs3014716	A	G
1	25853621	rs3754156	A	G
1	25862736	rs11247588	A	G
1	25863943	rs3014712	A	C
1	25865704	rs768199	A	C
1	25872104	rs2982313	A	G
1	25876343	rs3767891	A	G
1	25881246	rs11247595	A	G
1	25883711	rs1267218	A	G
1	25893371	rs2744780	A	C
1	25899511	rs1890175	A	G
1	25900045	rs2744783	A	C
1	25913549	rs2786873	A	C
1	25924110	rs2065970	A	G
1	25929896	rs2744768	A	C
1	25935243	rs2744772	A	G
1	25943496	rs3767879	A	G
1	25952804	rs2281000	A	G
1	25955133	rs807260	A	G
1	25960331	rs4659378	A	G
1	25970318	rs2072748	A	G
1	25970694	rs2072747	A	G
1	25978819	rs760599	A	G
1	25982730	rs3767877	A	G
1	26182800	rs2275101	A	G
1	26183423	rs3738458	A	C
1	26197107	rs11247841	A	G
1	26200338	rs3008241	A	G
1	26220636	rs4659362	A	G
1	26223969	rs17163470	A	G
1	26354176	rs12034664	A	G
1	26355143	rs10794522	A	G
1	26357878	rs1335762	A	G
1	26358679	rs10902717	A	G
1	26359467	rs10751733	A	G
1	26363942	rs11247860	A	C
1	26368137	rs3762460	A	G
1	26369927	rs8768	A	C
1	26374414	rs2783628	A	C
1	26381067	rs2275945	A	G
1	26384287	rs2783680	A	G
1	26392551	rs11247868	A	G
1	26397293	rs9970046	A	G
1	26399141	rs6700024	A	G
1	26399842	rs12145714	A	G
1	26448619	rs10902724	A	G
1	26454678	rs3795686	A	G
1	26469296	rs12096059	A	G
1	26470022	rs4659419	A	G
1	26470260	rs11247894	A	G
1	26473380	rs10902731	A	G
1	26473972	rs3795685	A	G
1	26495287	rs4471263	A	G
1	26495476	rs7541333	A	G
1	26496914	rs4290051	A	G
1	26505368	rs3795684	A	G
1	26506566	rs17184982	A	C
1	26506585	rs6676527	A	G
1	26516666	rs3924934	A	G
1	26516801	rs4659426	A	G
1	26519313	rs1071849	A	G
1	26519317	rs17645	A	G
1	26520621	rs4526602	A	G
1	26520915	rs12568163	A	G
1	26530978	rs4659431	A	C
1	26536806	rs4072445	A	G
1	26583086	rs12084041	A	C
1	26587819	rs4436378	A	G
1	26591702	rs11247946	A	G
1	26605826	rs1105726	A	G
1	26619394	rs12728900	A	G
1	26628796	rs6697410	A	C
1	26664945	rs2245071	A	C
1	26667455	rs9438627	A	G
1	26673436	rs2445635	A	G
1	26675135	rs12741800	A	G
1	26731366	rs7519756	A	G
1	26741226	rs6685701	A	G
1	26745832	rs2278978	A	G
1	26773295	rs2229714	A	G
1	26773906	rs7726	A	G
1	26774975	rs6668958	A	C
1	26779173	rs4970503	A	G
1	26782352	rs6598858	A	G
1	26801589	rs17162257	A	C
1	26818189	rs4970479	A	G
1	26818299	rs4970480	A	G
1	26892599	rs4466675	A	G
1	26894271	rs6598860	A	G
1	26914301	rs4589135	A	G
1	26966244	rs11247596	A	G
1	27053416	rs737524	A	C
1	27054014	rs760093	A	G
1	27094287	rs1152981	A	G
1	27144285	rs1187948	A	G
1	27151140	rs3010109	A	G
1	27245030	rs546096	A	G
1	27248304	rs2256674	A	G
1	27248584	rs479067	A	G
1	27253466	rs517249	A	G
1	27276348	rs484677	A	G
1	27276561	rs482812	A	C
1	27299383	rs4266911	A	G
1	27317993	rs1570599	A	G
1	27521681	rs4592273	A	G
1	27578152	rs2474287	A	C
1	27580567	rs2504778	A	G
1	27583247	rs743044	A	G
1	27589284	rs2504784	A	G
1	27592765	rs2504786	A	G
1	27613012	rs2251670	A	C
1	27615418	rs743043	A	C
1	27620225	rs2474291	A	C
1	27622990	rs2504769	A	G
1	27626184	rs2504770	A	G
1	27626663	rs2504771	A	G
1	27628256	rs2474293	A	C
1	27638148	rs4970522	A	G
1	27644596	rs17371357	A	G
1	27647783	rs2480224	A	G
1	27659279	rs6691276	A	C
1	28145603	rs4908379	A	C
1	28184037	rs9661788	A	G
1	28189045	rs3767307	A	G
1	28211875	rs6691100	A	G
1	28213236	rs6671333	A	C
1	28216768	rs6684659	A	G
1	28225234	rs11247739	A	G
1	28249640	rs10902684	A	G
1	28258310	rs11247745	A	G
1	28305136	rs6598919	A	G
1	28316661	rs506922	A	G
1	28327624	rs1769711	A	G
1	28462165	rs508772	A	G
1	28512480	rs11247770	A	G
1	28513360	rs7523070	A	G
1	28514412	rs7528486	A	C
1	28521989	rs11247771	A	C
1	28522964	rs6598927	A	G
1	28565137	rs9659647	A	G
1	28588047	rs6598929	A	G
1	28611885	rs7518232	A	G
1	28611931	rs7518249	A	G
1	28635095	rs34734086	A	G
1	28635917	rs34288882	A	G
1	28653897	rs34697248	A	G
1	28684134	rs6426348	A	C
1	28699174	rs9107	A	G
1	28702287	rs4654362	A	G
1	28703488	rs4654363	A	G
1	28705510	rs2840757	A	C
1	28706081	rs2840758	A	G
1	28721175	rs10915206	A	C
1	28734223	rs2066726	A	G
1	28736707	rs10799123	A	G
1	28740229	rs9426403	A	G
1	28748787	rs9426308	A	G
1	28761337	rs9286964	A	G
1	28798125	rs34749063	A	G
1	28804212	rs3795845	A	C
1	28811725	rs6695883	A	G
1	28823449	rs4316338	A	G
1	28836491	rs9426390	A	G
1	28843868	rs12142346	A	G
1	28847988	rs9426296	A	C
1	28848144	rs9426392	A	G
1	28861607	rs6667501	A	G
1	28874480	rs12566174	A	G
1	28877333	rs12746205	A	G
1	28886103	rs4654361	A	G
1	28900241	rs12046630	A	G
1	28905343	rs4233253	A	G
1	28917533	rs936645	A	G
1	28917710	rs11578325	A	G
1	28927339	rs10799120	A	C
1	28931949	rs4654320	A	G
1	28933485	rs3753693	A	G
1	28935400	rs3753692	A	C
1	28947570	rs10915194	A	G
1	28952753	rs7520756	A	G
1	28965372	rs648759	A	G
1	28974879	rs7548279	A	C
1	28980482	rs528265	A	G
1	29012343	rs2236861	A	G
1	29013335	rs2236860	A	G
1	29017711	rs204047	A	C
1	29017775	rs678849	A	G
1	29023832	rs4654322	A	G
1	29047533	rs529520	A	C
1	29054112	rs508448	A	G
1	29366453	rs4654391	A	G
1	29375801	rs547976	A	G
1	29402530	rs12032476	A	G
1	29428745	rs2640467	A	G
1	29448192	rs1032425	A	C
1	29456858	rs4654400	A	G
1	29467150	rs7550930	A	G
1	29551179	rs761429	A	G
1	29592062	rs212306	A	G
1	29623121	rs7418049	A	G
1	29623834	rs912772	A	C
1	29625712	rs12085934	A	C
1	29628653	rs1359465	A	G
1	29638707	rs6685390	A	G
1	29661930	rs4654352	A	G
1	29665792	rs927727	A	C
1	29666866	rs4654355	A	G
1	29673955	rs10753340	A	C
1	29673984	rs6694109	A	C
1	29724754	rs7519921	A	G
1	29737694	rs6426343	A	G
1	29740109	rs6688164	A	G
1	29740660	rs6700641	A	G
1	29742502	rs6605085	A	G
1	29743041	rs7418865	A	G
1	29743411	rs3934509	A	G
1	29744175	rs35107626	A	G
1	29746941	rs36053581	A	G
1	29812459	rs28589362	A	G
1	29823672	rs28540103	A	G
1	29823917	rs28623660	A	C
1	29835784	rs1932397	A	G
1	29836596	rs6603927	A	G
1	29862847	rs4949283	A	G
1	29866495	rs2044072	A	G
1	29871097	rs271321	A	C
1	29874352	rs10914758	A	G
1	29874927	rs271316	A	C
1	29876731	rs271313	A	G
1	29882069	rs502545	A	G
1	29892874	rs271383	A	C
1	29897363	rs271374	A	T
1	29899693	rs446335	A	G
1	29907258	rs175250	A	G
1	29914486	rs1977676	A	C
1	29916519	rs1572354	A	C
1	29930146	rs387232	A	C
1	30011571	rs6684453	A	G
1	30018849	rs2121954	A	G
1	30027983	rs10753253	A	G
1	30031531	rs6425840	A	G
1	30050255	rs4949477	A	G
1	30053059	rs13374873	A	G
1	30058435	rs4949485	A	G
1	30070380	rs993245	A	G
1	30079953	rs17341224	A	G
1	30081331	rs749663	A	G
1	30092476	rs921197	A	G
1	30100977	rs6425687	A	G
1	30102287	rs4949503	A	G
1	30119328	rs7513406	A	G
1	30124116	rs4949509	A	G
1	30126274	rs10458370	A	G
1	30132449	rs1001709	A	G
1	30138048	rs12082727	A	G
1	30142246	rs10753261	A	G
1	30152996	rs873896	A	G
1	30174150	rs12074244	A	G
1	30174249	rs12066363	A	G
1	30175555	rs268958	A	G
1	30178047	rs448357	A	G
1	30204147	rs1009080	A	G
1	30218218	rs267708	A	G
1	30251360	rs427552	A	C
1	30251583	rs452132	A	G
1	30259929	rs453149	A	G
1	30260907	rs411301	A	G
1	30260927	rs409914	A	G
1	30269020	rs267723	A	G
1	30269202	rs10914821	A	G
1	30274049	rs10914832	A	C
1	30279582	rs11588815	A	G
1	30289363	rs10753300	A	G
1	30292371	rs924772	A	G
1	30293068	rs964396	A	G
1	30293575	rs377250	A	G
1	30296510	rs1503772	A	G
1	30297006	rs3131419	A	G
1	30297942	rs437441	A	G
1	30307701	rs869357	A	G
1	30309298	rs746758	A	G
1	30310933	rs267658	A	G
1	30313297	rs267660	A	G
1	30315613	rs1149064	A	G
1	30347000	rs11807362	A	G
1	30349160	rs12742458	A	G
1	30350775	rs10915025	A	G
1	30351509	rs10915029	A	G
1	30354154	rs2376907	A	G
1	30362669	rs10799079	A	G
1	30391792	rs10799080	A	G
1	30396228	rs2761067	A	C
1	30400206	rs1321117	A	G
1	30408900	rs10799083	A	G
1	30410603	rs2064648	A	C
1	30411905	rs7530575	A	G
1	30432173	rs6425881	A	G
1	30433829	rs4245643	A	G
1	30460414	rs16833405	A	C
1	30467285	rs11806668	A	G
1	30474113	rs11810122	A	G
1	30488672	rs12058366	A	G
1	30490689	rs12401958	A	C
1	30491231	rs1321115	A	G
1	30501637	rs11802750	A	G
1	30501891	rs11802796	A	G
1	30510030	rs1008196	A	G
1	30515566	rs12403737	A	G
1	30535417	rs1122816	A	G
1	30564103	rs10799096	A	G
1	30568282	rs12026573	A	G
1	30571023	rs7528451	A	C
1	30571886	rs2007451	A	G
1	30578629	rs7513525	A	G
1	30579786	rs12072075	A	G
1	30581139	rs4949578	A	G
1	30582737	rs4949256	A	G
1	30583438	rs10915084	A	G
1	30646056	rs3867305	A	C
1	30657797	rs650676	A	G
1	30665908	rs728340	A	C
1	30666747	rs606404	A	G
1	30667117	rs654075	A	G
1	30681276	rs1085906	A	G
1	30717932	rs12130530	A	G
1	30728999	rs10915128	A	G
1	30757663	rs3104429	A	G
1	30760307	rs11590978	A	G
1	30848986	rs10914150	A	G
1	30868030	rs592638	A	G
1	30872516	rs1188414	A	G
1	30876221	rs16833920	A	G
1	30885224	rs10493046	A	C
1	30888584	rs4508063	A	C
1	30888601	rs10914170	A	G
1	30890970	rs1924270	A	G
1	30915622	rs1212652	A	G
1	30924039	rs1408151	A	G
1	30936463	rs1188445	A	G
1	30937211	rs1188444	A	G
1	30940749	rs1072498	A	G
1	30940806	rs1830705	A	G
1	30943119	rs1188439	A	G
1	30949660	rs1149024	A	G
1	30951250	rs12750278	A	C
1	30956399	rs7555715	A	C
1	30956955	rs1188395	A	G
1	30957350	rs1188399	A	G
1	30957465	rs1188402	A	G
1	30957693	rs1188403	A	G
1	30960676	rs1065755	A	G
1	30970386	rs3828051	A	G
1	30978383	rs8048	A	G
1	30980368	rs10914189	A	G
1	30983254	rs1188355	A	G
1	30987558	rs3748603	A	G
1	30998927	rs1188347	A	G
1	31003841	rs4614309	A	C
1	31003920	rs10914193	A	G
1	31003973	rs3762296	A	G
1	31008523	rs4949294	A	C
1	31019823	rs878467	A	C
1	31024793	rs10914202	A	G
1	31039922	rs11578558	A	C
1	31059383	rs12038524	A	G
[truncated: 220,828 more rows]
